# Supplementary material for: Homozygous loss-of-function variants in European cosmopolitan and isolate populations
Source: Hum Mol Genet. 2015 Jul 14;24(19):5464–74. doi: 10.1093/hmg/ddv272 (PMC4572071; doi:10.1093/hmg/ddv272)
Supplement: Supplementary Data [file supp_ddv272_ddv272supp_table1.xlsx]

## Sheet: Sheet1
Table S1
	POS	REF	ALT	rsID	Gene	C-score	Isoforms_affected	Homozygotes_Ref	Heterozygotes	Homozygotes_Alt	dbSNP_validation_status	Sanger_confirmation	Observed_MacArthur_AlSalem	OMIM_gene_entry	Private_LOF	CROATIA-Vis_(REF/HET/ALT)	CROATIA-Korčula_(REF/HET/ALT)	NSPHS_(REF/HET/ALT	GS:SFHS_(REF/HET/ALT	ORCADES_(REF/HET/ALT)	adipose_FPKM	adrenal_FPKM	brain_FPKM	breast_FPKM	colon_FPKM	heart_FPKM	kidney_FPKM	leukocyte_FPKM	liver_FPKM	lung_FPKM	lymph_node_FPKM	ovary_FPKM	prostate_FPKM	skeletal_muscle_FPKM	testis_FPKM	thyroid_FPKM
	chr1:145075683	C	T	rs2762779	PDE4DIP	23.5	6/9	8	1231	1	Multiple_observations,Frequency	-	confirmed	-		0/193/0	0/12/0	0/98/0	7/811/0	1/117/1	5	4	21	11	5	319	20	4	9	19	13	6	6	344	14	117
	chr1:158450142	C	T	rs117155388	OR10R2	15.89	1/3	1413	15	1	Multiple_observations,1000Genomes,ESP	-	confirmed	-		193/0/0	100/0/0	98/0/0	831/10/1	191/5/0
	chr1:36181910	G	A	rs143174884	C1orf216	41	1/4	1292	6	1	Multiple_observations,ESP	-	-	-		189/3/1	47/0/0	98/0/0	829/3/0	129/0/0	4	6	33	6	7	2	3	6	1	4	6	7	6	2	10	7
	chr1:55076137	CCACTCCACATTCAGACCGTCATCCCCAGG	C	.	FAM151A	19.12	1/5	1285	133	1	-	confirmed	-	-		174/19/0	78/12/0	86/11/1	767/75/0	180/16/0	-	2	-	0.3	0.4	1	18	-	0.9	-	1	0.4	1	-	0.3	1
	chr11:59225129	GC	G	rs77048571	OR4D6	11.34	1/1	1382	37	1	Multiple_observations,ESP	-	confirmed	-		183/10/0	93/1/0	97/1/0	816/24/1	193/1/0	-	0.1	-	-	-	-	-	-	-	-	-	-	-	-	-	0.1
	chr11:62495923	CG	C	.	TTC9C	24.9	2/8	1326	63	1	-	-	confirmed	-		193/0/0	88/6/0	97/1/0	788/49/0	160/7/1	8	15	17	9	13	4	18	31	10	12	30	16	19	9	26	8
	chr12:66704273	AG	A	rs199672632	HELB	27.2	4/4	1366	59	1	ESP	-	-	-		184/9/0	94/4/0	94/4/0	806/34/1	188/8/0	0.6	2	0.5	0.6	0.6	0.2	0.6	5	0.4	1	2	1	0.7	0.1	0.4	0.2
	chr12:66704275	CA	C	rs200580401	HELB	28.6	4/4	1366	59	1	ESP	-	-	-		184/9/0	94/4/0	94/4/0	806/34/1	188/8/0	-	-	-	-	-	-	-	-	-	0.1	0.1	-	-	-	-	-
	chr12:7526166	A	T	rs34390248	CD163L1	40	3/7	1408	2	1	Multiple_observations,Frequency,ESP	-	-	-	X	193/0/0	97/0/0	98/0/0	827/0/0	193/2/1	-	2	-	2	-	-	-	-	-	1	-	-	-	-	2	-
	chr13:53617309	C	T	rs34067666	OLFM4	29.4	1/1	1370	51	1	Multiple_observations,Frequency,1000Genomes,ESP	-	confirmed	-		191/2/0	97/1/0	97/1/0	810/27/0	175/20/1	0.2	0.1	0.6	3	108	0.1	8	0.2	-	9	0.2	-	14	0.2	8	-
	chr14:102729886	G	A	rs34931752	MOK	34	12/20	1318	89	1	Multiple_observations,Frequency,HapMap,1000Genomes,ESP	-	confirmed	-		174/19/0	77/9/0	93/5/0	785/50/1	189/6/0
	chr15:44091290	CAGAG	C	.	SERINC4	20.3	8/24	1400	5	1	-	confirmed	-	-		188/4/1	94/0/0	98/0/0	837/0/0	183/1/0
	chr15:45436245	C	T	rs143304688	DUOX1	41	4/7	1376	4	1	Multiple_observations,1000Genomes,ESP	-	-	-		193/0/0	87/0/0	97/1/0	815/1/0	184/2/1	0.2	0.6	1	0.5	0.4	0.2	0.3	0.2	-	9	0.4	2	5	0.1	3	16
	chr15:68497597	G	A	rs11071990	CALML4	39	5/15	1351	28	1	Multiple_observations,Frequency,HapMap,1000Genomes,ESP	-	confirmed	-		192/1/0	77/0/0	96/2/0	822/16/0	164/9/1	3	6	5	3	5	3	4	8	2	3	4	5	7	2	4	7
	chr16:336700	ACT	A	rs201624048	PDIA2	14.9	3/17	1314	14	1	ESP	-	-	-		193/0/0	46/0/0	93/4/1	831/6/0	151/4/0	0.3	-	7	0.5	0.2	0.1	-	0.1	-	0.2	0.1	0.1	0.3	-	0.6	-
	chr16:67236109	A	T	rs192034781	ELMO3	38	3/14	1386	23	1	Multiple_observations,Frequency,1000Genomes,ESP	-	confirmed	-		183/10/0	88/0/0	92/5/1	834/4/0	189/4/0	0.1	0.4	0.1	1	1	0.1	4	0.2	0.4	2	1	0.9	4	-	3	5
	chr16:733572	C	T	rs187664088	JMJD8	28.6	1/34	1228	36	1	Multiple_observations,Frequency,1000Genomes,ESP	-	-	-		189/4/0	19/0/0	95/2/0	812/26/1	113/4/0	29	40	18	34	32	16	30	18	21	28	27	36	38	24	33	40
	chr17:21204210	C	T	rs55796947	MAP2K3	27.9	6/10	459	929	1	Multiple_observations,Frequency	-	confirmed	-		193/0/0	0/93/1	98/0/0	0/836/0	168/0/0	25	20	5	18	9	7	12	46	14	45	19	10	10	34	7	28
	chr17:4348380	C	T	rs150923668	SPNS3	37	2/6	1384	12	1	Multiple_observations,ESP	-	-	-		193/0/0	75/0/0	98/0/0	827/10/1	191/2/0	0.2	1	0.2	0.1	-	0.1	0.4	1	-	0.2	0.2	0.3	0.3	-	-	-
	chr17:47921435	G	A	.	TAC4	12.13	6/9	1414	4	1	-	confirmed	-	-	X	188/4/1	97/0/0	98/0/0	835/0/0	196/0/0	-	0.5	0.1	-	-	0.1	-	0.4	-	-	0.6	-	-	-	0.1	0.3
	chr17:59489870	AGGCCTCG	A	rs201168857	C17orf82	17.62	1/6	871	34	1	ESP	-	-	-		154/2/0	0/0/0	26/0/0	656/30/1	35/2/0	-	0.1	-	0.1	-	-	-	-	-	0.4	-	0.1	0.3	0.1	0.2	0.1
	chr17:72588438	G	T	rs79556281	C17orf77	20.2	2/4	1388	32	1	Multiple_observations,1000Genomes,ESP	-	confirmed	-		192/1/0	96/0/0	96/2/0	812/25/1	192/4/0	-	-	-	-	-	-	-	-	-	0.1	-	-	-	-	-	-
	chr17:78165202	C	T	rs74951924	CARD14	36	2/11	1216	107	1	Multiple_observations,Frequency,1000Genomes,ESP	-	-	PSORIASIS SUSCEPTIBILITY 2; PSORS2		172/21/0	43/4/0	89/8/1	767/62/0	145/12/0
	chr18:51880889	G	A	rs17292725	STARD6	14.62	4/8	1326	92	1	Multiple_observations,Frequency,HapMap,1000Genomes,ESP	-	confirmed	-		182/11/0	91/7/0	94/4/0	776/58/0	183/12/1	-	-	0.3	-	-	-	-	-	-	-	-	-	-	-	13	-
	chr19:1474932	TG	T	rs144358010	C19orf25	3.842	1/17	1008	129	1	Multiple_observations	-	confirmed	-		162/22/0	3/0/0	61/9/0	705/89/1	77/9/0	4	5	-	3	4	2	7	8	3	4	8	4	5	2	6	8
	chr19:36230499	CAG	C	.	IGFLR1	23	8/38	1363	3	1	-	confirmed	-	-	X	193/0/0	74/0/0	98/0/0	837/0/0	161/3/1	-	-	-	-	-	-	8	20	16	-	8	-	-	-	-	-
	chr19:38377225	GTCAC	G	rs151219712	WDR87	44	2/2	1408	13	1	Multiple_observations,ESP	-	-	-	X	193/0/0	98/0/0	98/0/0	822/13/1	197/0/0	-	0.1	-	-	-	-	-	-	-	-	-	-	-	-	15	0.1
	chr19:58773815	C	T	rs79258645	ZNF544	39	8/16	1405	16	1	Multiple_observations,1000Genomes,ESP	-	confirmed	-		191/2/0	98/0/0	94/3/1	829/8/0	193/3/0	0.7	7	2	2	1	2	5	5	1	1	2	6	4	0.6	6	6
	chr2:108998301	C	T	rs77662685	SULT1C4	19.42	2/3	1401	24	1	Multiple_observations,Frequency,1000Genomes,ESP	-	confirmed	-		191/2/0	98/0/0	93/5/0	828/13/0	191/4/1	5	3	11	2	7	2	7	-	0.2	15	4	12	2	0.7	4	6
	chr2:197521468	CTG	C	rs143904259	CCDC150	25	2/9	1385	42	1	Multiple_observations,ESP	-	confirmed	-		181/11/1	96/2/0	96/2/0	824/19/0	188/8/0	-	-	-	-	-	-	1	-	-	-	-	-	-	-	5	-
	chr2:209302328	C	A	rs61742329	PTH2R	15.42	1/2	1374	51	1	Multiple_observations,Frequency,1000Genomes	-	confirmed	-		188/5/0	97/1/0	96/2/0	802/38/1	191/5/0	0.2	0.3	1	2	-	-	15	0.2	0.1	-	0.1	-	0.3	-	1	-
	chr21:39528455	A	T	rs2836172	DSCR8	12.23	2/14	1394	27	1	Multiple_observations,Frequency,HapMap,1000Genomes	-	confirmed	-		185/8/0	95/4/0	94/4/0	829/7/0	191/4/1	-	-	-	-	-	-	-	-	-	-	-	-	-	-	46	-
	chr22:32643460	C	A	rs62239058	SLC5A4	13.29	1/2	1358	38	1	Multiple_observations,Frequency,1000Genomes,ESP	-	confirmed	-		185/8/0	79/4/0	98/0/0	813/23/1	183/3/0	0.7	0.4	0.5	0.8	-	-	0.1	0.1	-	0.2	-	0.2	0.1	-	0.1	0.4
	chr22:46499106	C	T	rs78060012	FLJ27365	14.11	2/4	1196	35	1	Multiple_observations,Frequency,1000Genomes	-	confirmed	-		191/2/0	1/0/0	94/4/0	804/26/1	106/3/0
	chr3:113729786	CG	C	rs201851070	KIAA1407	17.04	4/6	1364	61	1	Multiple_observations,ESP	-	-	-		184/9/0	82/14/1	96/2/0	816/26/0	186/10/0	1	2	2	1	0.6	0.1	1	1	-	2	0.9	3	1	0.2	3	3
	chr3:138668457	CGGCATTCGAA	C	rs141282655	C3orf72	13.14	2/4	1365	51	1	Multiple_observations,ESP	-	-	-		191/2/0	87/2/0	90/8/0	815/26/0	182/13/1
	chr3:32030998	C	T	rs4639011	ZNF860	27.7	1/3	1372	56	1	Multiple_observations,Frequency,HapMap,1000Genomes,ESP	-	confirmed	-		183/10/0	89/10/0	98/0/0	812/30/1	190/6/0	0.2	1	0.2	0.2	0.3	-	0.8	2	-	-	0.6	0.6	1	-	0.5	0.4
	chr3:9874914	C	T	rs115917139	TTLL3	38	8/28	1124	116	1	Multiple_observations,1000Genomes,ESP	-	confirmed	-		178/15/0	19/02/0	88/10/0	737/73/1	102/16/0	-	-	-	-	-	-	-	-	-	3	-	6	5	-	-	-
	chr4:111431444	G	A	rs33966350	ENPEP	42	1/4	1392	33	1	Multiple_observations,Frequency,ESP	-	-	-		188/5/0	94/4/0	96/2/0	822/18/1	192/4/0	5	2	0.6	5	4	4	27	-	9	14	2	0.7	4	0.9	1	2
	chr4:113539281	AC	A	.	C4orf21	36	5/9	1424	1	1	-	confirmed	-	-	X	193/0/0	95/1/1	98/0/0	842/0/0	196/0/0
	chr5:40841571	CTT	C	rs141244584	CARD6	19.52	2/2	1355	66	1	Multiple_observations,ESP	-	confirmed	-		181/12/0	92/5/1	90/8/0	809/28/0	183/13/0	7	5	0.7	4	4	2	3	9	1	4	6	2	2	0.9	2	5
	chr5:68616079	G	A	rs10471773	CCDC125	34	3/7	1376	50	1	Multiple_observations,Frequency,HapMap,1000Genomes,ESP	-	-	-		189/4/0	93/6/0	93/5/0	806/34/1	195/1/0	2	2	2	5	1	0.9	3	5	3	2	2	6	4	0.6	2	4
	chr5:96222446	GT	G	.	ERAP2	33	4/8	1412	12	1	-	confirmed	-	-		190/2/1	98/0/0	98/0/0	831/9/0	195/1/0	6	22	1	12	6	4	1	67	3	2	24	13	2	1	0.7	0.6
	chr6:158571611	A	T	rs112780453	SERAC1	31	3/7	1353	65	1	Multiple_observations,1000Genomes,ESP	-	-	3-@METHYLGLUTACONIC ACIDURIA WITH DEAFNESS, ENCEPHALOPATHY, AND LEIGH-LIKE		187/5/1	97/0/0	94/4/0	791/44/0	184/12/0	2	1	4	2	3	1	4	3	1	2	2	3	4	3	6	6
	chr6:28358464	G	A	.	ZSCAN12	36	2/2	1422	3	1	-	confirmed	-	-	X	189/3/1	97/0/0	98/0/0	842/0/0	196/0/0	0.8	2	2	0.8	1	0.6	1	2	0.4	0.6	2	3	4	0.2	3	3
	chr7:1037382	GC	G	rs200169409	C7orf50	15.09	6/7	1119	51	1	Multiple_observations,ESP	-	-	-		188/5/0	4/0/0	95/3/0	706/40/1	126/3/0	19	17	16	20	18	10	17	13	6	12	6	30	25	6	18	38
	chr7:36561695	C	A	rs147438510	AOAH	36	4/5	1355	9	1	Multiple_observations,ESP	-	-	-		193/0/0	54/0/0	98/0/0	837/4/0	173/5/1	-	-	-	-	-	-	-	-	-	-	-	-	0.2	-	0.4	-
	chr8:16012594	G	A	rs41341748	MSR1	38	8/8	1378	26	1	Multiple_observations,Frequency,1000Genomes,ESP	-	-	BARRETT ESOPHAGUS		190/2/1	89/3/0	97/1/0	821/15/0	181/5/0	28	4	4	14	5	3	9	1	6	45	7	10	5	1	4	3
	chrX:50659021	AG	A	.	BMP15	10.04	1/1	1417	3	1	-	confirmed	-	OVARIAN DYSGENESIS 2; ODG2	X	193/0/0	98/0/0	98/0/0	836/0/0	192/3/1	-	0.1	0.1	-	-	-	-	-	-	-	-	-	0.7	-	-	-
	chr1:12919891	G	T	rs75411676	PRAMEF2	12.65	1/1	1326	99	2	Multiple_observations,Frequency,1000Genomes,ESP	-	confirmed	-		186/6/0	92/7/0	88/9/1	779/62/1	181/15/0
	chr1:247320105	G	T	rs33998996	ZNF124	5.987	2/5	1404	22	2	Multiple_observations,Frequency,1000Genomes,ESP	-	-	-		190/2/1	98/0/0	95/2/1	827/16/0	194/2/0	0.7	4	1	2	1	0.8	6	3	1	1	2	2	2	1	7	2
	chr11:5462702	G	A	rs16930998	OR51I1	20.5	1/9	1358	60	2	Multiple_observations,Frequency,HapMap,1000Genomes,Cited,ESP	-	confirmed	-		184/9/0	93/2/0	95/2/1	803/37/1	183/10/0
	chr11:5809806	GA	G	rs142442713	OR52N1	19.4	1/3	1246	177	2	Multiple_observations,ESP	-	confirmed	-		172/21/0	87/11/0	96/2/0	724/114/2	167/29/0	0.1	-	-	-	-	-	-	-	-	-	-	-	-	-	-	-
	chr11:6942588	TC	T	rs59264610	OR2D3	16.82	1/1	1270	154	2	Multiple_observations,ESP	-	confirmed	-		162/30/1	92/6/0	89/9/0	751/90/0	176/19/1
	chr12:70088219	GT	G	.	BEST3	24.9	4/11	1252	112	2	-	confirmed	-	-		167/25/1	66/4/0	92/6/0	760/59/0	167/18/1	-	-	1	1	-	0.1	0.1	0.2	-	-	0.1	0.1	-	11	1	6
	chr12:7475081	C	T	rs7485773	ACSM4	21.8	1/2	1311	108	2	Multiple_observations,Frequency,HapMap,1000Genomes,ESP	-	confirmed	-		182/11/0	93/1/0	93/5/0	766/73/1	177/18/1	-	-	-	0.1	-	-	-	-	0.1	-	-	-	-	-	2	-
	chr13:100518634	C	T	rs41281112	CLYBL	18.63	6/9	1336	81	2	Multiple_observations,Frequency,1000Genomes,Cited,ESP	-	confirmed	-		186/6/1	94/0/0	87/11/0	788/49/1	181/15/0	3	4	7	5	3	9	11	3	7	3	3	4	8	7	6	11
	chr14:57672624	AGG	A	rs201768301	AL391152.1	19.66	1/5	1366	40	2	-	confirmed	-	-		189/4/0	94/3/0	94/3/1	797/26/1	192/4/0	2	8	1	2	1	0.9	0.6	114	2	9	16	3	1	1	2	0.6
	chr14:57947421	G	A	rs34960436	C14orf105	11.47	8/11	1350	67	2	Multiple_observations,Frequency,1000Genomes,ESP	-	-	-		187/6/0	91/7/0	89/8/1	797/36/1	186/10/0	-	-	-	-	-	-	24	-	8	-	-	7	1	-	1	-
	chr16:48130781	C	T	rs36102575	ABCC12	42	6/8	1320	100	2	Multiple_observations,Frequency,1000Genomes,ESP	-	-	-		181/12/0	91/6/0	91/7/0	771/66/1	186/9/1	0.2	0.2	0.5	0.6	-	-	0.1	-	-	0.1	-	0.2	0.1	-	-	0.1
	chr17:38297453	CT	C	rs147446323	CASC3	5.841	1/7	1341	79	2	Multiple_observations,ESP	-	-	-		185/7/1	89/8/0	97/1/0	783/53/1	187/10/0	37	22	23	23	25	11	21	33	8	26	29	47	47	21	44	39
	chr17:46882286	GCTTTCCAAAGTCGGGCA	G	.	TTLL6	12.07	3/6	1319	98	2	-	confirmed	-	-		176/16/1	85/9/0	91/7/0	782/55/1	185/11/0	0.1	0.5	0.8	-	0.1	0.2	0.8	-	-	0.8	-	0.5	0.2	-	8	0.2
	chr19:35718891	C	T	rs35001809	FAM187B	15.73	1/2	1260	107	2	Multiple_observations,Frequency,1000Genomes,ESP	-	confirmed	-		179/14/0	60/9/0	86/11/1	773/61/0	162/12/1	-	-	-	-	0.1	-	-	-	-	-	0.2	-	-	-	10	-
	chr19:55019261	C	T	rs61737751	LAIR2	8.377	3/3	1289	127	2	Multiple_observations,Frequency,1000Genomes,ESP	-	confirmed	-		181/12/0	88/8/0	95/3/0	755/79/1	170/25/1	0.5	3	0.6	3	0.1	0.4	0.3	4	0.2	2	0.5	0.4	0.5	0.5	0.5	0.4
	chr21:45725746	C	T	rs118169148	PFKL	13.56	2/6	1180	117	2	Multiple_observations,1000Genomes,ESP	-	confirmed	-		179/13/1	26/02/0	96/2/0	747/88/0	132/12/0	37	23	24	22	19	6	35	24	11	16	16	22	23	3	21	18
	chr3:38349146	ATTTG	A	rs138257211	SLC22A14	16.89	3/5	1321	96	2	Multiple_observations,ESP	-	confirmed	-		190/3/0	88/4/0	93/5/0	770/70/1	180/14/1	0.1	-	0.2	-	-	-	0.1	0.7	-	-	-	0.1	0.1	-	3	-
	chr3:97887843	AT	A	.	OR5H15	1.646	1/1	1355	65	2	-	sequence not clean	-	-		180/13/0	95/3/0	92/5/1	802/34/1	186/10/0
	chr4:70512787	A	T	rs111696697	UGT2A1	20.6	4/5	1318	102	2	Multiple_observations,1000Genomes,ESP	-	confirmed	-		176/17/0	90/7/0	91/7/0	775/61/2	186/10/0	-	-	0.1	-	-	-	0.3	-	0.5	2	-	-	-	-	0.1	-
	chr6:153019099	GAGAT	G	rs71713548	MYCT1	18.95	3/3	1351	70	2	Multiple_observations,ESP	-	confirmed	-		183/10/0	92/3/0	87/9/2	800/41/0	189/7/0	36	13	1	17	12	6	5	1	3	31	10	5	10	4	8	8
	chrX:57475022	G	T	rs144419744	FAAH2	19.36	1/3	1396	17	2	Multiple_observations,1000Genomes,ESP	-	-	-		193/0/0	95/0/0	98/0/0	821/12/1	189/5/1	0.2	3	1	2	2	0.1	5	1	6	5	3	1	3	-	2	3
	chr1:171165802	TG	T	rs28369860	FMO2	31	2/9	1305	119	3	Multiple_observations,Frequency,ESP	-	confirmed	-		182/11/0	86/11/1	95/3/0	764/76/2	178/18/0	33	11	0.4	25	20	32	6	-	1	98	35	1	11	5	4	6
	chr13:46287373	C	A	rs80072371	SPERT	17.83	3/3	1140	136	3	Multiple_observations,1000Genomes,ESP	-	confirmed	-		161/32/0	21/03/0	92/6/0	753/80/2	113/15/0	-	0.1	-	-	-	-	-	-	-	-	-	-	0.2	-	18	-
	chr19:51729103	CCCGG	C	rs201074739	CD33	12.1	4/6	1326	90	3	-	confirmed	-	-		192/1/0	92/3/0	94/3/1	766/68/2	182/15/0	4	11	2	3	0.8	2	2	58	3	6	5	2	3	0.1	1	2
	chr19:9236916	AG	A	rs75266995	OR7G3	18.75	1/1	1276	144	3	Multiple_observations,ESP	-	confirmed	-		181/12/0	93/6/0	81/17/0	748/86/3	173/23/0	0.2	-	-	-	-	-	-	-	-	-	-	-	-	-	-	-
	chr6:117150008	G	A	rs6907580	GPRC6A	29	3/3	1224	178	3	Multiple_observations,Frequency,HapMap,1000Genomes,ESP	-	confirmed	-		170/23/0	89/9/0	83/15/0	715/102/3	167/29/0	-	-	-	-	-	-	0.2	-	-	-	-	-	-	-	-	-
	chr1:156553231	GC	G	rs140853435	TTC24	33	2/7	1304	71	4	Multiple_observations,ESP	-	-	-		180/12/1	59/9/0	93/5/0	800/37/3	172/8/0	-	1	0.1	-	-	-	-	0.1	-	-	0.4	-	-	-	-	-
	chr1:26510310	AC	A	rs201305445	CNKSR1	29.4	6/14	1087	140	4	Multiple_observations	-	-	-		173/19/1	18/4/0	96/2/0	694/94/3	106/21/0	0.4	0.8	0.8	2	0.7	0.3	2	0.3	0.2	3	2	2	3	22	0.8	8
	chr12:9016562	GGC	G	rs144686314	A2ML1	40	3/4	1259	123	4	Multiple_observations,ESP	-	confirmed	-		160/32/1	81/2/0	94/4/0	747/71/3	177/14/0	0.2	0.6	1	0.1	0.1	-	0.2	-	-	-	0.1	0.3	0.2	-	0.7	0.1
	chr2:98779439	G	T	rs62154921	VWA3B	38	8/9	1236	122	4	Multiple_observations,Frequency,1000Genomes,ESP	-	confirmed	-		190/3/0	53/6/0	93/5/0	745/89/4	155/19/0	0.1	0.1	0.4	-	-	0.3	0.1	-	-	8	-	8	-	0.2	23	-
	chr3:193052769	G	A	rs74437357	ATP13A5	39	1/1	1325	97	4	Multiple_observations,Frequency,1000Genomes,ESP	-	confirmed	-		184/9/0	97/1/0	97/1/0	776/61/4	171/25/0	-	-	0.3	-	-	0.3	-	0.7	-	-	-	-	-	0.9	0.6	0.6
	chr3:195453017	GC	G	rs144288174	MUC20	18.74	4/17	968	446	4	Multiple_observations,ESP	-	confirmed	-		141/52/0	63/31/0	60/38/0	568/266/4	136/59/0	0.8	-	0.5	2	0.9	-	12	-	0.8	4	-	5	4	-	-	1
	chr10:33136818	TAA	T	.	C10ORF68	13.06	4/4	1264	157	5	-	sequence not clean	-	-		165/26/2	90/7/0	87/11/0	745/94/3	177/19/0	-	-	0.2	-	-	0.1	-	0.4	0.1	0.2	0.2	0.6	0.3	-	23	-
	chr11:58170792	AG	A	rs200799158	OR5B3	3.733	1/1	1304	116	5	ESP	-	-	-		182/11/0	86/12/0	92/6/0	761/75/4	183/12/1
	chr15:78558584	CAT	C	rs142025971	DNAJA4	9.941	5/12	1322	96	6	Multiple_observations,ESP	-	confirmed	-		164/26/3	89/9/0	92/5/1	785/52/2	192/4/0	7	8	42	10	17	44	14	6	0.5	24	15	15	14	8	68	133
	chr17:79620347	CG	C	rs60243881	PDE6G	19.21	1/9	779	124	6	Multiple_observations,ESP	-	confirmed	RETINITIS PIGMENTOSA 57; RP57		161/31/1	38/6/2	84/14/0	370/55/2	126/18/1	0.8	19	-	1	0.1	0.2	0.9	3	0.8	2	3	0.3	0.4	0.2	0.5	0.1
	chr19:2936535	G	A	rs35699176	ZNF77	14.45	1/2	1278	125	6	Multiple_observations,Frequency,1000Genomes,ESP	-	confirmed	-		177/14/2	90/3/0	94/4/0	735/94/3	182/10/1	0.8	2	1	2	0.6	0.7	2	0.8	0.6	1	1	3	2	0.4	2	2
	chr19:49445774	C	T	rs10423255	DHDH	10.04	3/4	1118	166	6	Multiple_observations,Frequency,HapMap,1000Genomes,ESP	-	confirmed	-		159/31/3	19/03/0	90/8/0	715/115/3	135/9/0	-	0.1	0.8	0.1	-	-	1	-	0.1	0.5	-	0.1	1	-	0.4	0.1
	chr1:225380561	CAAAG	C	rs144339803	DNAH14	39	3/4	1222	185	7	Multiple_observations,ESP	-	-	-		175/17/1	86/9/1	87/11/0	710/118/3	164/30/2	0.4	1	0.5	2	1	1	4	-	3	2	0.2	4	2	-	21	4
	chr16:3406756	GT	G	rs142397376	OR2C1	12.01	1/1	1246	165	7	Multiple_observations,ESP	-	confirmed	-		169/24/0	83/10/0	78/19/1	749/85/5	167/27/1	-	0.1	0.1	0.1	-	-	-	-	-	-	-	0.1	-	-	0.1	0.1
	chr5:121488635	AT	A	rs3217313	ZNF474	15.2	1/7	1305	115	7	Multiple_observations,ESP	-	confirmed	-		178/15/0	95/3/0	76/21/1	766/71/5	190/5/1	-	-	0.2	0.1	0.3	-	-	-	0.1	2	-	1	0.1	0.1	2	0.1
	chr6:109763947	TC	T	rs35444917	SMPD2	4.035	1/16	1226	187	7	Multiple_observations,ESP	-	-	-		173/19/1	75/19/0	71/23/4	732/106/2	175/20/0	2	4	1	3	2	0.8	6	3	2	4	6	4	6	2	14	4
	chr1:223285200	G	A	rs5744168	TLR5	39	3/4	1284	137	8	Multiple_observations,Frequency,1000Genomes,Cited,ESP	-	confirmed	LEGIONNAIRE DISEASE, SUSCEPTIBILITY TO		184/9/0	94/5/0	85/11/2	734/103/6	187/9/0	0.8	1	1	3	0.9	0.5	3	12	0.5	2	3	12	3	0.5	2	0.7
	chr11:47306630	C	T	rs35233100	MADD	41	5/12	1251	160	8	Multiple_observations,Frequency,1000Genomes,ESP	-	confirmed	-		175/17/1	86/7/0	82/16/0	746/89/4	162/31/3	6	7	31	4	5	8	7	14	2	6	17	7	6	5	16	6
	chr17:33772658	G	T	rs8072510	SLFN13	25.1	7/12	1136	272	8	Multiple_observations,Frequency,HapMap,1000Genomes,ESP	-	confirmed	-		157/35/1	77/20/1	71/26/1	682/146/4	149/45/1	1	4	0.1	1	2	0.3	1	3	0.3	6	3	3	0.9	0.5	0.8	3
	chr17:45468858	T	G	rs118004742	EFCAB13	12.68	3/5	1243	169	8	Multiple_observations,1000Genomes,ESP	-	confirmed	-		163/30/0	80/12/3	90/8/0	742/92/4	168/27/1	-	0.9	0.3	0.6	0.9	0.2	-	-	-	-	1	1	1	-	7	-
	chr19:49447748	GGA	G	rs3835153	DHDH	26.2	3/4	1186	199	8	Multiple_observations,ESP	-	confirmed	-		157/35/1	68/8/0	82/15/1	720/114/2	159/27/4
	chr6:32370969	TG	T	rs60740710	BTNL2	22	3/9	1047	168	8	Multiple_observations,ESP	-	confirmed	SARCOIDOSIS, SUSCEPTIBILITY TO, 2; SS2		157/33/3	25/4/01	66/29/2	688/81/1	111/21/1
	chr10:1065710	C	T	rs1044261	IDI2	20.2	1/10	1230	186	9	Multiple_observations,Frequency,HapMap,1000Genomes,Cited,ESP	-	confirmed	-		169/24/0	81/15/0	98/0/0	710/125/7	172/22/2	-	-	-	-	-	-	-	-	-	-	-	-	-	166	-	-
	chr19:4659924	C	T	rs72620522	C19orf10	1.968	1/7	1225	177	10	Multiple_observations,Frequency,1000Genomes,ESP	-	-	-		169/21/3	75/15/2	82/13/3	737/93/2	162/35/0	60	86	28	37	51	10	61	38	146	62	76	59	46	9	60	59
	chr14:94563265	C	T	rs79237142	IFI27L1	14.92	1/12	1008	196	11	Multiple_observations,1000Genomes,ESP	-	-	-		158/32/2	09/02/0	71/21/0	668/126/9	102/15/0	5	4	5	6	3	2	3	1	2	6	3	7	6	2	23	3
	chr17:39183011	AG	A	rs200596096	KRTAP1-5	16.02	1/2	1166	195	11	Multiple_observations,ESP	-	-	-		164/27/2	72/5/1	85/11/2	703/130/5	142/22/1	-	-	-	-	-	-	-	-	-	-	-	-	0.1	-	-	-
	chr21:44323720	C	T	rs4148974	NDUFV3	15.3	1/4	1251	158	11	Multiple_observations,Frequency,HapMap,1000Genomes,Cited,ESP	-	confirmed	-		170/22/1	87/11/0	88/8/2	733/95/8	173/22/0	10	12	7	16	11	16	15	14	11	7	10	17	20	55	15	13
	chr17:57968398	AC	A	rs143803908	TUBD1	7.392	3/20	979	161	14	Multiple_observations,ESP	-	-	-		153/36/4	84/12/0	88/9/1	490/73/8	164/31/1	2	4	2	4	5	2	5	5	2	5	7	5	10	4	7	5
	chr17:78166385	C	T	rs11658460	CARD14	19.12	2/11	1081	223	14	Multiple_observations,Frequency,1000Genomes,ESP	-	-	PSORIASIS SUSCEPTIBILITY 2; PSORS2		155/35/3	34/10/0	67/27/4	694/132/5	131/19/2
	chr3:183818221	AG	A	.	HTR3E	11.28	3/7	1166	241	14	-	-	confirmed	-		147/43/3	77/21/0	91/6/1	680/146/10	171/25/0
	chr7:12414725	G	A	rs17165936	VWDE	38	3/4	1127	281	15	Multiple_observations,Frequency,HapMap,1000Genomes,ESP	-	confirmed	-		152/40/1	82/15/1	74/22/2	672/158/8	147/46/3	-	-	0.3	0.6	-	-	0.3	0.1	0.1	0.1	0.4	-	0.1	-	0.7	1
	chr11:55861306	CA	C	.	OR8I2	12.86	1/2	1164	246	16	-	-	confirmed	-		158/32/3	78/20/0	78/19/1	714/119/8	136/56/4
	chr2:113300001	TTCCGGCGTGTACCGAGAGACTGGCG	T	rs138896228	POLR1B	16.66	4/14	1076	194	16	Multiple_observations	-	-	-		175/17/1	35/0/1	69/25/3	693/134/11	104/18/0	2	7	2	3	2	2	6	9	5	2	4	8	3	6	14	7
	chr6:167709702	G	A	rs2235197	UNC93A	18.06	2/5	1195	212	16	Multiple_observations,Frequency,HapMap,1000Genomes,ESP	-	confirmed	-		161/30/2	83/10/3	73/22/3	721/112/7	157/38/1	0.1	-	-	0.1	-	-	0.4	-	0.4	-	-	0.3	-	-	0.1	-
	chr11:55861277	GT	G	rs138372442	OR8I2	6.131	1/2	1165	244	17	Multiple_observations,ESP	-	-	-		158/32/3	78/20/0	78/19/1	715/118/8	136/55/5
	chr6:31105857	AG	A	rs144826968	PSORS1C2	32	1/14	988	272	17	-	-	confirmed	-		153/36/4	15/01/0	79/17/2	633/199/10	108/19/1	0.2	0.1	-	0.1	0.1	-	0.1	-	-	-	-	0.2	0.2	-	0.6	-
	chr6:74019338	G	A	rs16883571	KHDC1	37	1/3	1110	254	19	Multiple_observations,Frequency,HapMap,1000Genomes	-	confirmed	-		139/49/5	56/16/2	73/21/4	694/143/5	148/25/3	0.2	0.3	3	1	1	0.4	0.5	0.5	-	0.2	0.8	2	2	0.5	3	2
	chr16:70694000	C	A	rs4985556	IL34	22	3/7	1079	315	21	Multiple_observations,Frequency,HapMap,1000Genomes,ESP	-	confirmed	-		145/45/3	67/22/2	79/19/0	631/191/15	157/38/1	0.9	9	2	3	1	0.6	1	-	0.1	2	4	1	2	0.4	4	1
	chr16:82033810	G	A	rs11542462	SDR42E1	34	2/3	1050	351	21	Multiple_observations,Frequency,HapMap,1000Genomes,ESP	-	confirmed	-		145/46/2	74/22/3	81/17/0	614/211/11	136/55/5	0.3	0.3	-	0.4	0.9	0.1	1	0.8	1	0.5	0.5	0.2	1	-	2	1
	chr12:4735969	GA	G	rs2041290	AKAP3	25.1	3/5	1077	322	22	Multiple_observations,Frequency	-	-	-		141/50/2	74/23/1	70/28/0	644/179/18	148/42/1	0.5	0.5	1	0.3	0.3	0.4	0.7	0.5	0.5	1	0.5	1	0.3	0.3	36	2
	chr11:48266736	C	G	.	OR4X2	18.54	1/1	1039	364	24	-	-	confirmed	-		148/42/3	77/21/0	80/18/0	584/242/15	150/41/6
	chr6:31106500	TC	T	rs9278990	PSORS1C1	12	1/14	1061	340	26	Multiple_observations	confirmed	-	-		130/54/9	79/18/0	80/16/2	606/222/14	166/30/1	0.1	2	0.1	0.1	0.8	0.6	0.6	-	-	0.1	-	1	1	0.1	20	0.3
	chr10:124214355	C	T	rs2736911	ARMS2	12.36	1/1	1017	367	27	Multiple_observations,Frequency,HapMap,1000Genomes,Cited,ESP	-	confirmed	MACULAR DEGENERATION, AGE-RELATED; ARMD8		127/60/6	58/28/1	63/30/5	626/199/14	143/50/1	0.1	-	1	3	-	-	0.3	-	-	-	0.2	-	-	-	0.1	0.3
	chr12:14976417	CTA	C	rs139293175	C12orf60	15.05	1/4	1052	345	28	Multiple_observations,ESP	-	confirmed	-		150/39/4	76/21/1	75/20/3	611/213/17	140/52/3	-	-	0.6	-	-	-	-	0.6	0.8	-	-	-	-	-	-	-
	chr15:90764219	G	A	rs4932305	SEMA4B	16.69	2/19	1002	354	32	Multiple_observations,Frequency,HapMap,1000Genomes,ESP	-	-	-		153/38/2	57/9/1	53/33/12	598/229/12	141/45/5	3	11	7	3	10	3	13	14	11	17	14	14	13	1	7	13
	chr9:139634495	G	A	rs9886752	LCN10	11.56	7/16	1003	335	36	Multiple_observations,Frequency,HapMap,1000Genomes,ESP	-	confirmed	-		139/46/8	44/13/1	75/23/0	599/217/25	146/36/2	0.4	4	0.2	0.3	3	2	0.8	3	0.1	1	23	0.4	0.7	0.4	3	5
	chr17:74077797	C	T	rs1043149	ZACN	21.1	3/22	998	368	39	Multiple_observations,Frequency,HapMap,1000Genomes,ESP	-	confirmed	-		124/62/7	62/24/1	67/29/2	604/209/25	141/44/4
	chr19:37879854	AT	A	rs200420244	ZNF527	14.08	2/6	1046	337	39	Multiple_observations,ESP	-	-	-		117/64/12	69/28/1	76/21/1	647/170/20	137/54/5	0.8	2	2	2	1	1	4	3	0.5	0.8	1	3	3	1	2	2
	chr1:48708228	G	T	rs850763	SLC5A9	18.33	5/10	943	368	40	Multiple_observations,Frequency,HapMap,1000Genomes,ESP	-	confirmed	-		113/71/9	42/16/3	72/25/1	610/207/24	106/49/3	0.1	0.2	0.1	-	-	0.1	0.6	0.5	0.5	2	0.1	0.2	0.1	0.1	0.5	0.1
	chr20:126155	GCAAA	G	rs11467497	DEFB126	13.45	1/2	1017	357	40	Multiple_observations,Cited,ESP	-	confirmed	-		133/55/5	62/33/3	71/25/2	612/191/26	139/53/4	-	-	-	-	-	-	-	-	-	-	-	-	0.6	-	87	-
	chr10:21435340	ACACT	A	rs45546236	C10orf113	13.48	3/4	975	407	42	Multiple_observations,Frequency	-	confirmed	-		123/66/4	59/31/6	68/27/3	580/237/24	145/46/5	-	0.1	-	0.1	-	-	-	-	-	-	-	-	-	-	-	0.2
	chr17:72588806	C	A	rs545652	C17orf77	22.9	2/4	991	384	42	Multiple_observations,Frequency,HapMap,1000Genomes,ESP	-	confirmed	-		152/40/1	76/17/1	70/27/1	569/234/35	124/66/4
	chr8:39872935	T	A	rs4503083	IDO2	18.77	2/4	983	397	44	Multiple_observations,Frequency,HapMap,1000Genomes,ESP	-	confirmed	-		122/61/10	67/27/2	64/31/3	608/214/19	122/64/10	-	0.3	-	-	-	-	-	-	0.2	0.1	0.1	-	0.1	-	0.5	0.8
	chr9:138516346	CA	C	rs34217442	GLT6D1	15.17	1/1	897	455	56	Multiple_observations,ESP	-	confirmed	-		128/58/7	68/17/5	70/27/1	519/290/31	112/63/12	-	-	-	-	-	-	-	-	-	-	-	-	-	-	0.4	-
	chr11:56380546	CCAGA	C	rs72003051	OR5M1	6.346	1/1	885	480	61	Multiple_observations,ESP	-	confirmed	-		122/63/8	51/42/5	58/36/4	529/276/36	125/63/8
	chr14:74060513	GCTTA	G	.	ACOT4	36	1/1	886	475	61	-	-	confirmed	-		131/55/7	61/33/3	65/29/4	501/294/43	128/64/4	0.5	0.8	1	3	0.2	0.3	3	0.9	6	0.5	0.3	0.3	0.6	-	1	0.4
	chr19:52004903	G	A	rs16982743	SIGLEC12	14.73	2/4	944	416	61	Multiple_observations,Frequency,HapMap,1000Genomes,Cited,ESP	-	confirmed	-		103/78/12	52/31/13	75/21/2	576/231/30	138/55/4	-	0.1	-	-	-	-	-	0.9	0.1	0.1	3	-	-	-	-	0.1
	chr14:75159007	G	A	rs2270424	AC007956.1	1.385	1/10	872	476	71	Multiple_observations,Frequency,HapMap,1000Genomes	-	-	-		133/50/10	56/36/6	52/36/10	506/289/39	125/65/6	-	-	0.2	-	-	-	-	-	-	-	-	-	-	0.1	2	-
	chr14:25103414	G	A	rs2273844	GZMB	20.4	1/10	793	445	72	Multiple_observations,Frequency,HapMap,1000Genomes,Cited,ESP	-	confirmed	-		111/70/12	16/09/0	58/35/3	520/275/41	88/56/16	2	3	0.2	2	0.6	0.6	0.7	133	0.4	17	4	0.6	2	0.2	1	0.1
	chr11:5776484	A	T	rs4910844	OR52N4	14.18	1/3	827	525	74	Multiple_observations,Frequency,HapMap,1000Genomes,ESP	-	confirmed	-		110/73/10	64/31/2	48/44/6	499/300/42	106/77/14	0.1	0.7	-	0.1	0.1	0.1	-	0.2	-	0.4	0.3	0.4	0.2	-	0.1	-
	chr11:57799108	AC	A	rs34846253	OR6Q1	17.99	1/3	903	447	74	Multiple_observations,Frequency,ESP	-	confirmed	-		121/59/13	56/36/4	75/19/4	533/267/41	118/66/12
	chr21:34860749	CAATTA	C	rs139852262	DNAJC28	36	3/4	861	485	75	Multiple_observations,ESP	-	confirmed	-		114/71/8	61/31/5	55/36/7	506/287/44	125/60/11	0.4	0.5	2	2	0.2	3	3	0.1	0.8	-	0.7	0.8	0.4	0.3	5	2
	chr6:41038845	C	T	rs13191323	OARD1	13.61	3/18	877	448	82	Multiple_observations,Frequency,1000Genomes,Cited,ESP	-	confirmed	-		126/59/8	54/39/5	63/32/3	517/258/47	117/60/19	17	17	12	15	14	7	14	10	8	6	15	18	22	10	51	29
	chr11:55339652	C	T	rs1459101	OR4C16	15.62	1/1	804	529	87	Multiple_observations,Frequency,HapMap,1000Genomes,Cited,ESP	-	confirmed	-		117/63/13	49/41/8	47/41/10	473/311/51	118/73/5
	chr3:113955187	A	C	rs3732781	ZNF80	26.6	2/5	751	582	95	Multiple_observations,Frequency,HapMap,1000Genomes,ESP	-	confirmed	-		92/87/14	52/39/7	55/36/7	444/346/53	108/74/14	0.1	0.5	0.1	-	0.1	-	-	0.1	-	1	2	-	-	-	0.2	0.1
	chr11:4790873	CG	C	rs34672924	OR51F1	12.98	2/4	792	534	100	Multiple_observations,Frequency,ESP	-	confirmed	-		102/76/15	52/31/15	65/28/5	451/337/53	122/62/12
	chr7:99662511	GTAGT	G	rs71689664	ZNF3	14.24	1/5	718	597	104	Multiple_observations,ESP	-	confirmed	-		115/68/10	44/48/6	42/46/10	421/352/61	96/83/17	6	12	7	7	6	5	11	9	6	6	8	17	17	10	12	14
	chr12:55523586	AT	A	rs58036029	OR9K2	18.1	1/1	710	588	127	Multiple_observations,ESP	-	confirmed	-		90/79/24	42/45/11	56/36/6	434/340/66	88/88/20
	chr9:125391241	G	A	rs1476860	OR1B1	16.67	1/3	679	583	140	Multiple_observations,Frequency,HapMap,1000Genomes,Cited,ESP	-	confirmed	-		85/85/23	32/46/10	45/41/12	427/336/79	90/75/16	-	0.1	-	-	-	-	-	-	-	-	-	-	-	-	-	-
	chr3:112545910	GT	G	rs58161637	CD200R1L	21.4	4/4	649	624	154	Multiple_observations,ESP	-	confirmed	-		109/72/12	46/38/14	46/43/9	363/387/92	85/84/27	-	-	-	-	-	-	-	0.1	-	-	-	-	-	-	0.7	-
	chr19:35719020	C	T	rs541169	FAM187B	17.24	1/2	602	606	169	Multiple_observations,Frequency,HapMap,1000Genomes,ESP	-	confirmed	-		96/70/27	37/29/8	33/49/16	359/377/100	77/81/18
	chr7:37960262	AAGGCAGTGGCAGC	A	rs201513905	EPDR1	5.709	1/7	535	605	170	-	-	-	-		78/94/21	31/11/2	39/48/11	337/391/111	50/61/25	5	9	35	31	6	17	13	0.7	4	9	8	28	15	11	26	22
	chr11:4389404	AG	A	rs11310407	OR52B4	10.7	1/1	591	646	173	Multiple_observations,ESP	-	confirmed	-		84/86/23	39/43/9	49/34/15	335/395/111	84/88/15
	chr19:48737706	A	T	rs2043211	CARD8	16.67	8/31	631	616	176	Multiple_observations,Frequency,HapMap,1000Genomes,Cited,ESP	-	confirmed	-		91/83/19	38/41/19	38/48/12	393/343/101	71/101/25	11	8	3	10	9	5	7	24	3	14	34	9	9	4	10	6
	chr22:17469049	C	A	rs28502153	GAB4	11.48	1/3	497	569	185	Multiple_observations,Frequency,1000Genomes,ESP	-	confirmed	-		75/86/31	01/06/0	38/41/13	333/374/126	50/62/15	-	-	-	-	-	-	-	-	-	-	-	-	-	-	1	-
	chr17:4461748	G	A	rs7215121	GGT6	2.583	1/10	471	555	188	Multiple_observations,Frequency,1000Genomes,ESP	-	-	-		88/72/26	5/0/1	50/30/10	298/397/132	30/56/19	0.1	-	-	1	2	-	9	-	0.1	2	0.1	1	5	-	2	0.5
	chr14:20528448	TCATAGATTTGCTCACTGAC	T	rs112192573	OR4L1	15.65	1/1	467	756	198	Multiple_observations	-	confirmed	-		86/85/22	35/44/19	39/47/12	247/470/119	60/110/26	-	-	-	-	-	-	0.1	-	-	-	-	-	-	-	0.1	-
	chr5:1240757	C	G	rs7447815	SLC6A18	13.94	1/2	490	649	213	Multiple_observations,Frequency,HapMap,1000Genomes,Cited,ESP	-	confirmed	-		77/88/28	23/22/2	42/45/11	291/415/135	57/79/37	-	-	-	-	-	-	0.3	-	-	-	-	-	-	-	-	-
	chr15:93198684	CTGGAG	C	.	FAM174B	18.25	1/7	0	613	219	-	-	-	-		0/108/42	0/0/0	0/34/12	0/434/148	0/37/17	2	3	5	3	6	2	3	2	2	12	5	5	16	32	9	25
	chr3:52821992	CT	C	rs68094128	ITIH1	12.13	2/12	465	707	247	Multiple_observations	-	confirmed	-		41/104/48	25/44/21	27/52/19	299/409/134	73/98/25	0.1	0.6	-	0.1	-	-	-	0.6	328	0.4	-	0.1	-	-	0.2	0.2
	chr1:247615261	GA	G	rs35305980	OR2B11	7.304	1/8	463	708	254	Multiple_observations,ESP	-	confirmed	-		76/87/30	35/46/14	22/56/20	263/418/162	67/101/28	-	-	-	-	-	-	-	0.2	-	-	-	-	-	-	-	-
	chr1:156347131	G	A	rs2245623	RHBG	34	4/13	459	696	255	Multiple_observations,Frequency,HapMap,1000Genomes,ESP	-	-	-		79/83/31	29/43/18	29/53/16	271/422/147	51/95/43	0.1	0.2	0.3	0.1	-	0.1	7	-	0.2	0.1	0.1	4	0.2	-	0.2	0.1
	chr17:38858134	CA	C	rs11309872	KRT24	32	1/1	425	688	271	Multiple_observations,ESP	-	confirmed	-		55/95/43	21/27/15	18/55/25	272/414/149	59/97/39	-	-	-	-	0.1	-	0.2	-	-	-	-	-	0.4	-	2	-
	chr17:36894839	G	A	rs1138349	PCGF2	17.19	3/10	410	726	278	Multiple_observations,Frequency,1000Genomes,ESP	-	-	-		69/102/22	25/54/14	26/49/23	233/422/182	57/99/37	17	13	6	9	12	5	17	0.6	3	16	11	31	13	2	14	17
	chr11:60265002	C	T	rs2298553	MS4A12	15.75	4/5	437	696	288	Multiple_observations,Frequency,HapMap,1000Genomes,ESP	-	confirmed	-		55/94/44	30/47/21	32/47/19	253/413/170	67/95/34	-	-	-	-	3	-	-	-	-	-	-	-	-	-	0.3	0.3
	chr20:20033242	A	T	rs2273057	CRNKL1	21.5	3/14	345	667	308	Multiple_observations,Frequency,HapMap,1000Genomes,ESP	-	confirmed	-		47/95/51	14/36/11	19/55/24	232/419/185	33/62/37	16	11	10	7	14	5	8	16	5	7	6	10	11	11	14	12
	chr1:158549492	C	T	rs863362	OR10X1	14.65	1/1	405	713	311	Multiple_observations,Frequency,HapMap,1000Genomes,Cited,ESP	-	confirmed	-		52/94/47	22/50/26	20/46/32	251/427/165	60/96/41
	chr6:31124849	C	T	rs3130453	CCHCR1	37	7/32	368	720	339	Multiple_observations,Frequency,HapMap,Cited,ESP	-	confirmed	-		44/90/59	26/57/15	34/50/14	227/424/191	37/99/60	3	3	3	3	2	1	4	2	0.8	3	5	6	4	6	15	4
	chr1:223722780	G	A	rs34606532	CAPN8	22.1	1/4	310	728	386	Multiple_observations,Frequency,1000Genomes,ESP	-	confirmed	-		32/87/74	21/50/27	25/57/16	182/434/223	50/100/46	0.2	0.2	0.3	2	3	0.1	2	0.1	0.2	3	0.3	0.2	7	-	0.9	0.1
	chr11:63057925	G	A	rs1790218	SLC22A10	13.07	4/8	238	661	527	Multiple_observations,Frequency,HapMap,1000Genomes,ESP	-	confirmed	-		30/95/68	14/45/39	14/45/39	157/376/308	23/100/73	-	-	0.4	-	-	-	0.1	-	16	0.3	-	0.3	-	-	-	-
	chr11:60165352	ATT	A	rs3217518	MS4A14	15.31	9/19	183	646	591	Multiple_observations,ESP	-	confirmed	-		19/95/79	16/42/40	20/47/31	100/378/357	28/84/84	-	-	0.2	0.8	0.7	0.7	-	-	-	3	5	-	0.7	0.2	33	0.3
	chr17:3594276	TG	T	rs3215407	P2RX5	32	6/12	129	583	610	Multiple_observations,ESP	-	confirmed	-		13/85/95	3/16/17	6/43/49	89/366/382	18/73/67	-	73	-	-	-	-	-	17	-	-	91	-	-	6	-	2
	chr5:149374879	CT	C	rs3832324	TIGD6	16.15	2/4	175	641	610	Multiple_observations,ESP	-	confirmed	-		16/92/85	17/34/47	20/38/40	106/394/341	16/83/97	-	-	-	1	-	-	-	-	0.6	-	-	-	-	-	2	-
	chr4:1090625	G	A	rs4045481	RNF212	7.636	4/11	172	625	628	Multiple_observations,Frequency,HapMap,1000Genomes,Cited,ESP	-	-	RECOMBINATION RATE QUANTITATIVE TRAIT LOCUS 1; RRQTL1		25/79/89	14/44/40	16/48/34	94/373/373	23/81/92	1	2	2	3	0.9	0.3	4	0.4	0.1	0.5	2	5	1	0.3	8	5
	chr11:56431216	C	T	rs11228710	OR5AR1	19.48	1/1	133	620	674	Multiple_observations,Frequency,HapMap,1000Genomes,ESP	-	confirmed	-		17/88/88	4/50/45	12/46/40	85/359/397	15/77/104
	chr6:160211646	GTT	G	.	MRPL18	11.95	1/21	76	643	684	-	-	-	-		10/71/112	3/44/43	1/44/53	47/415/375	15/69/101	21	33	29	34	51	21	43	32	31	26	49	49	52	17	64	80
	chr19:52803669	CTG	C	rs3217319	ZNF480	8.551	5/8	122	528	772	Multiple_observations,ESP	-	confirmed	-		23/74/96	21/41/36	5/37/56	63/300/474	10/76/110	6	11	2	1	9	4	5	8	4	6	7	5	4	5	4	6
	chr11:48286231	T	A	rs10838851	OR4X1	6.843	1/1	75	513	837	Multiple_observations,Frequency,HapMap,1000Genomes,Cited,ESP	-	confirmed	-		13/71/109	3/39/55	1/24/73	48/307/486	10/72/114
