# Supplementary material for: Homozygous loss-of-function variants in European cosmopolitan and isolate populations
Source: Hum Mol Genet. 2015 Jul 14;24(19):5464–74. doi: 10.1093/hmg/ddv272 (PMC4572071; doi:10.1093/hmg/ddv272)
Supplement: Supplementary Data [file supp_ddv272_ddv272supp_table2.xlsx]

## Sheet: Sheet1
Table S2
	CROATIA-Korcula		CROATIA-Vis		GS:SFHS	ORCADES	NSPHS
	v11_height	Body height (mm)	v11_height	Body height (mm)	FEV_1	calcium	height
	v12_weight	Body weight (kg)	v12_weight	Body weight (kg)	FVC_1	creat	weight
	v13_ftsnl	Sternal notch-finger length (mm)	v14_waistc	Waist circumference (mm)	FEF_1	album	hipp
	v14_waistc	Waist circumference (mm)	v15_hipc	Hip circumference (mm)	FEV_2	glucose	bmi
	v15_hipc	Hip circumference (mm)	v16_brachc	Brachial circumference (mm)	FVC_2	uric	blood_pressure_sbp
	v16_brachc	Brachial circumference (mm)	v18_brachw	Brachial width (mm)	FEF_2	totchol	blood_pressure_dbp
	v17_headc	Head circumference¸(mm)	v19a	Biceps skinfold, (mm)	FEV_3	hdl	ApoAI
	v18_brachw	Brachial width (mm)	v19b	Triceps skinfold, (mm)	FVC_3	triglyc	ApoB
	v19a_1	Biceps skinfold, 1st measurement, (mm)	v19c	Subscapluar skinfold, 1st measurement (mm)	FEF_3	ldl_friedewaald	ApoCI
	v19a_2	Biceps skinfold, 2nd measurement (mm)	v19d	Suprailiac skinfold, 1st measurement (mm)	FEV	b12	ApoCII
	v19a_3	Biceps skinfold, 3rd measurement (mm)	v19e	Abdominal skinfold, 1st measurement (mm)	FVC	folate	ApoCIII
	v19b_1	Triceps skinfold, 1st measurement (mm)	v21_1	FEV-Force expiratory volume in 1 second (litres)	FEF	insulin.blood_biochem	ApoE
	v19b_2	Triceps skinfold, 2nd measurement (mm)	v21_2	FVC- Force expiratory vital capacity (litres)	ratio	hba1cdcct	nudca
	v19b_3	Triceps skinfold, 3rd measurement	v21_3	PEF-Peak expiratory flow(litres/min)	expected	hba1cifcc	gudca
	v19c_1	Subscapluar skinfold, 1st measurement (mm)	v21_4	FEF25- Maximum expiratory flow when 25% of FVC has been exhaled (litres/seconds)	Heart_Rate	cortisol_ug_l	udca
	v19c_2	Subscapluar skinfold, 2nd measurement (mm)	v21_5	FEF50- Maximum expiratory flow when 50% of FVC has been exhaled (litres/seconds)	P_axis	cortisol_nmol_l	ghdca
	v19c_3	Subscapluar skinfold, 3rd measurement (mm)	v21_6	FEF75- Maximum expiratory flow when 75% of FVC has been exhaled (litres/second)	QRS_axis	corticosterone_nmol_l	nhdca
	v19d_1	Suprailiac skinfold, 1st measurement (mm)	v22_1	Bone mineral density	T_axis	cbg_ug_ml	hdca
	v19d_2	Suprailiac skinfold, 2nd measurement (mm)	v22_2	BMD T-score	P_duration	crp	nca
	v19d_3	Suprailiac skinfold, 3rd measurement (mm)	v23a_sbpi	Systolic blood pressure, 1st measurement (mmHg)	QRS_duration	vwf	gca
	v19e_1	Abdominal skinfold, 1st measurement (mm)	v23b_dbpi	Diastolic blood pressure, 1st measurement (mmHg)	PR_interval	ddimer	ca
	v19e_2	Abdominal skinfold, 2nd measurement (mm)	v25a	ABPI, right brachial artery pressure (mmHg)	QT_interval	tpa	ncdca
	v19e_3	Abdominal skinfold, 3rd measurement (mm)	v25b	ABPI, right posterior tibial artery pressure (mmHg)	QTC_interval	fib	gcdca
	v20_hndns	Dominant arm	v25c	ABPI, right dorsal foot artery pressure(mmHg)	eysenck_N	creat_regnb	cdca
	v21_1	FEV, 1st measurement	v25d	ABPI, left brachial artery pressure (mmHg)	eysenck_E	urea_regnb	ndca
	v21_2	FVC, 1st measurement	v25e	ABPI, left posterior tibial artery pressure (mmHg)	logical_mem_1	urica_regnb	gdca
	v21_3	PEF, 1st measurement	v25f	ABPI, left dorsal foot artery pressure (mmHg)	digit_symbol	chol_regnb	dca
	v21_4	FEV, 2nd measurement	v45_1	Age of menarche	verbal_C	hdl_regnb	nlca
	v21_5	FVC, 2nd measurement	v45_3	Age of menopause	verbal_F	trigly_regnb	glca
	v21_6	PEF, 2nd measurement	v48_1	Right eye spherical power	verbal_L	gpt_regnb	lca
	v22_1	Bone mineral density	v48_2	RE cylindrical power	verbal_total	ggt_regnb	CER_14_0
	v22_2	BMD T-score	v48_3	RE Spherical equivalent (angle in Korcula)	vocabulary	ldl_meas_regnb	CER_16_0
	v23a_sbpi	Systolic blood pressure, 1st measurement (mmHg)	v48_4	RE corneal diameter	logical_mem_2	sphere_r	CER_17_0
	v23b_dbpi	Diastolic blood pressure, 1st measurement v	v48_5	RE corneal thickness	ghq_A	sphere_l	CER_18_1
	v24a_sbpii	Systolic blood pressure, 2nd measurement (mmHg)	v48_6	RE anterior chamber depth	likert_A	cylind_r	CER_18_0
	v24b_dbpii	Diastolic blood pressure, 2nd measurement (mmHg)	v48_7	RE lens length	ghq_B	cylind_l	Glu_CER_8_0
	v25a	ABPI, right brachial artery pressure (mmHg)	v48_8	RE posterior chamber depth	likert_B	axis_r	CER_20_0
	v25b	ABPI, right posterior tibial artery pressure (mmHg)	v48_9	RE eyeball length	ghq_C	axis_l	CER_22_1
	v25c	ABPI, right dorsal foot artery pressure(mmHg)	v49_1	Left eye spherical power	likert_C	axiall_r	CER_22_0
	v25d	ABPI, left brachial artery pressure (mmHg)	v49_2	LE cylindrical power	ghq_D	axiall_l	CER_23_0
	v25e	ABPI, left posterior tibial artery pressure (mmHg)	v49_4	LE corneal diameter	likert_D	iopval_r	CER_24_1
	v25f	ABPI, left dorsal foot artery pressure (mmHg)	v49_5	LE corneal thickness	ghq_total	iopval_l	CER_24_0
	v45_1	Age of menarche	v49_6	LE anterior chamber depth	likert_total	cencor_r	Glu_CER_16_0
	v45_2	Having a regular menstrual cycle	v49_7	LE lens length	Glucose	cencor_l	Glu_CER_24_1
	v45_3	Age of menopause	v49_8	LE posterior chamber depth	HDL_cholesterol	height	CER_san
	v45_4	Number of births	v49_9	LE eyeball length	Total_cholesterol	weight	CER_unsan
	v45_5	Number of stillbirths	v217	Digit-symbol coding	Sodium	bmi	CER_non
	v45_6	Number of spontaneous abortions	v220_1	Verbal fluency, “F”	Potassium	waist	CER_GluCER
	v45_7	Number of surgical abortions	v220_2	Verbal fluency, “A”	Urea	hip	PC_san
	v46	Eyesight device used	v220_3	Verbal fluency, “S”	Creatinine	hc	PC_mono
	v47	Eye conditions	GHQ		Creat_mgdl	bodyfat_	PC_poly
	v48_1	Right eye spherical power	GP1		brachial_L	x1fev1	PC_unsa
	v48_2	RE cylindrical power	GP2		pedis_L	x1fvc	PC_alkyl
	v48_3	RE angle	GP3		tibial_L	x1pef	PC_non
	v48_4	RE corneal diameter	GP4		brachial_R	x2fev1	SPM_san
	v48_5	RE corneal thickness	GP5		pedis_R	x2fvc	SPM_mono
	v48_6	RE anterior chamber depth	GP6		tibial_R	x2pef	SPM_poly
	v48_7	RE lens length	GP7		max_arm	mean_cimt	SNP_unsa
	v48_8	RE posterior chamber depth	GP8		max_leg	hr	SPM_nonal
	v48_9	RE eyeball length	GP9		abpi	rbbp	SPM_dihydro
	v48_10	RE IOL1	GP10		us_yrs	rdbp	PE_san
	v48_11	RE IOL2	GP11		ageFirstPeriod	rpbp	PE_mono
	v48_12	RE IOL3	GP12		ageLastPeriod	lbbp	PE_poly
	v49_1	Left eye spherical power	GP13		creatinine	ldbp	PE_unsa
	v49_2	LE cylindrical power	GP14		eGFR	lpbp	PE_nonal
	v49_3	LE angle	GP15		bp_systolic_1	press1_sys	Plasm_16_1
	v49_4	LE corneal diameter	GP16		bp_diastolic_1	press1_dia	Plasm_18_1
	v49_5	LE corneal thickness	DG1		heart_rate_1	press2_sys	Plasm_18_0
	v49_6	LE anterior chamber depth	DG2		bp_systolic_2	press2_dia	Plasm_nonal
	v49_7	LE lens length	DG3		bp_diastolic_2	pr	LPC_san
	v49_8	LE posterior chamber depth	DG4		heart_rate_2	qrs	LPC_mono
	v49_9	LE eyeball length	DG5		avg_sys	qt	LPC_poly
	v49_10	LE IOL1	DG6		avg_dia	qtc	LPC_unsa
	v49_11	LE IOL2	DG7		avg_hr	pdur	LPC_nonal
	v49_12	LE IOL3	DG8		height	paxis	CER_san
	GHQ		DG9		weight	qrsaxis	CER_unsa
	g		DG10		bmi	taxis	CER_nonal
	GP1		DG11		waist	epq_e	CER_glu
	GP2		DG12		hips	epq_n	AllTonal
	GP3		DG13		whr	mem_sc	PCpTonal
	GP4		Monosialo		body_fat	digit_sc	SPMpTonal
	GP5		Disialo		totchol_over_hdl	verbal_c	DihSPMpTonal
	GP6		Trisialo			verbal_f	PEpTonal
	GP7		Tetrasialo			verbal_l	PLASMpTonal
	GP8		BAMS			verbal_tot	LPCpTonal
	GP9		BADS			mhscore	CerpTonal
	GP10		BA			mem_delay_sc	GluCerpTonal
	GP11		TRIA			theta_neu	Tonal_san
	GP12		TA			se_neu	Tonal_unsa
	GP13		C.FUC			theta_ext	Tonal_san_div_unsa
	GP14		A.FUC			se_ext	SPMdivCER
	GP15		A2			heightatboneclin	PCdivLPC
	GP16		G0			weightatboneclin	PCdivSPM
	DG1		G1			ca_intake_ug	PCdivPE
	DG2		G2			troch_area	LPC_15_0
	DG3		G3			troch_bmc	LPC_16_1
	DG4		G4			troch_bmd	LPC_16_0
	DG5		pcp_1			troch_tscore	LPC_18_3
	DG6		pcp_2			troch_zscore	LPC_18_2
	DG7		pcp_3			troch_peakreference	LPC_18_1
	DG8		pcp_4			troch_agematched	LPC_18_0
	DG9		pcp_5			inter_area	LPC_19_0
	DG10		pcp_6			inter_bmc	LPC_20_5
	DG11		pcp_7			inter_bmd	LPC_20_4
	DG12		pcp_8			inter_tscore	LPC_20_3
	DG13		pcp_9			inter_zscore	LPC_20_0
	Monosialo		pcp_10			inter_peakreference	LPC_22_6
	Disialo		pcp_11			inter_agematched	LPC_22_5
	Trisialo		pcp_12			neck_area	LPC_22_4
	Tetrasialo		pcp_13			neck_bmc	LPC_22_0
	BAMS		pcp_14			neck_bmd	LPC_san
	BADS		pcp_15			neck_tscore	LPC_mono
	BA		pcp_16			neck_zscore	LPC_poly
	TRIA		pcp_17			neck_peakreference	LPC_unsan
	TA		pcp_18			neck_agematched	LPC_non
	C.FUC		pcp_19			wards_area	PC_26_0
	A.FUC		pcp_20			wards_bmc	PC_O_28_1
	A2		pcp_21			wards_bmd	PC_O_28_0
	G0		pcp_22			wards_tscore	PC_28_0
	G1		pcp_23			wards_zscore	PC_O_30_2
	G2		pcp_24			wards_peakreference	PC_O_30_1
	G3		pcp_25			wards_agematched	PC_O_30_0
	G4		pcp_26			tot_area.hip	PC_30_1
	S.creatinine		pcp_27			tot_bmc.hip	PC_30_0
	S.uric_acid		pcp_28			tot_bmd.hip	PC_O_32_3
	S.glucose		pcp_29			tot_tscore.hip	PC_O_32_2
	S.cholesterol		pcp_30			tot_zscore.hip	PC_O_32_1
	S.triglicerides		pcp_31			tot_peakreference.hip	PC_O_32_0
	S.HDL		pcp_32			tot_agematched.hip	PC_32_3
	S.LDL		pcp_33			tot_area.spine	PC_32_2
	S.calcium		pcp_34			tot_bmc.spine	PC_32_1
	S.albumin		pcp_35			tot_bmd.spine	PC_32_0
	HbA1c		pcp_36			tot_tscore.spine	PC_O_34_3
	Fibrinogen		pcp_37			tot_zscore.spine	PC_O_34_2
	Insulin		pcp_38			tot_peakreference.spine	PC_O_34_1
	CRP		pcp_39			tot_agematched.spine	PC_O_34_0
	Cortisolnmoll		pcp_40			birthlbs	PC_34_4
	Amyloidb40		pcp_41			birthoz	PC_34_3
	Amyloidb42		pcp_42			birthkg	PC_34_2
	Mean_Chylo_Number		pcp_43			menarage	PC_34_1
	Mean_Chylo_Size		pcp_44			ageatmenop	PC_34_0
	Mean_VLDL_Number		pcp_45			g	PC_O_36_5
	Mean_LDL_Number		pcp_46			icbp_htn	PC_O_36_4
	Mean_LDL_Size		pcp_47			abcd__anti_hypertensive_meds_	PC_O_36_3
	Mean_HDL_Number		pcp_48			corr_dct	PC_O_36_2
	Mean_HDL_Size		pcp_49			norm_dct	PC_O_36_1
	Out_Chylo_B		pcp_50			tot_area.body_comp	PC_O_36_0
	Out_Chylo_A		pcp_51			tot_bmc.body_comp	PC_36_5
	Out_Chylo_Rem		pcp_52			tot_bmd.body_comp	PC_36_4
	Out_IDL		pcp_53			tot_fat	PC_36_3
	Out_LDL_E		pcp_54			tot_lean	PC_36_2
	Out_LDL_D		pcp_55			tot_leanbmc	PC_36_1
	Out_LDL_C		pcp_56			tot_totalgm	PC_36_0
	Out_LDL_B		pcp_57			tot_fatpc	PC_O_38_5
	Out_LDL_A		Alc_gweek_CHARGEconsortium			subtot_area	PC_O_38_4
	Out_HDL_D		ABPI			subtot_bmc	PC_O_38_3
	Out_HDL_C		S.cholesterol			subtot_bmd	PC_O_38_2
	Out_HDL_B		S.HDL			subtot_fat	PC_O_38_1
	Out_HDL_A		S.LDL			subtot_lean	PC_38_7
	OutChol_Chylo_B		S.triglycerides			subtot_leanbmc	PC_38_6
	OutChol_Chylo_A		S.glucose			subtot_totalgm	PC_38_5
	OutChol_Chylo_Rem		Insulin.Zagreb			subtot_fatpc	PC_38_4
	OutChol_VLDL_B		HbA1c.Zagreb			head_area	PC_38_3
	OutChol_IDL		Fibrinogen			head_bmc	PC_38_2
	OutChol_LDL_E		S.creatinine			head_bmd	PC_38_1
	OutChol_LDL_D		S.calcium			head_fat	PC_38_0
	OutChol_LDL_C		S.uric_acid			head_lean	PC_O_40_6
	OutChol_LDL_B		S.albumin			head_leanbmc	PC_O_40_5
	OutChol_LDL_A		Cortisolnmoll			head_totalgm	PC_O_40_4
	OutChol_HDL_D		Fibrinogen.Glasgow.g.l._________________			head_fatpc	PC_40_7
	OutChol_HDL_C		D.dimer.Glasgow.ng.ml.			larm_area	PC_40_6
	OutChol_HDL_B		vWF.Glasgow_.IU.dl.			larm_bmc	PC_40_5
	OutChol_HDL_A		tPA.Glasgow_.ng.ml.			larm_bmd	PC_40_4
	OutTri_Chylo_B		CRP.Glasgow_.mg.l.			larm_fat	PC_40_3
	OutTri_Chylo_A		creschm			larm_lean	PC_40_2
	OutTri_Chylo_Rem		ureaschm			larm_leanbmc	PC_40_1
	OutTri_VLDL_B		uricaschm			larm_totalgm	PC_40_0
	OutTri_IDL		tcschm			larm_fatpc	PC_O_42_6
	OutTri_LDL_E		hdlschm			rarm_area	PC_O_42_5
	OutTri_LDL_D		trischm			rarm_bmc	PC_O_42_4
	OutTri_LDL_C		gpt			rarm_bmd	PC_40_0.OH
	OutTri_LDL_B		ggt			rarm_fat	PC_42_5
	OutTri_LDL_A		ldlschm			rarm_lean	PC_42_4
	OutTri_HDL_D		Denzitometrija			rarm_leanbmc	PC_42_0
	OutTri_HDL_C		bmi			rarm_totalgm	PC_42_7.OH
	OutTri_HDL_B		pe_1.x			rarm_fatpc	PC_42_6.OH
	OutTri_HDL_A		pe_2.x			lrib_area	PC_42_5.OH
	OutTri_Total		pe_3.x			lrib_bmc	PC_44_1
	Out_VLDL_A		pe_4.x			lrib_bmd	PC_44_0
	OutChol_VLDL_A		pe_5.x			rrib_area	PC_44_6.OH
	OutTri_VLDL_A		pe_6.x			rrib_bmc	PC_san
	Mean_VLDL_Size		pe_7.x			rrib_bmd	PC_mono
	Out_VLDL_B		pe_8.x			t_s_area	PC_poly
	bmi		pe_9.x			t_s_bmc	PC_unsan
			pe_10.x			t_s_bmd	PC_alkyl
			pe_11.x			l_s_area	PC_non
			pe_12.x			l_s_bmc	PE_32_2
			pe_13.x			l_s_bmd	PE_32_1
			pe_14.x			pelv_area	PE_32_0
			pe_15.x			pelv_bmc	PE_O_34_3
			pe_16.x			pelv_bmd	PE_O_34_2
			pe_17.x			lleg_area	PE_O_34_1
			pe_18.x			lleg_bmc	PE_O_34_0
			pe_19.x			lleg_bmd	PE_34_4
			pe_20.x			lleg_fat	PE_34_3
			pe_21.x			lleg_lean	PE_34_2
			pe_22.x			lleg_leanbmc	PE_34_1
			pe_23.x			lleg_totalgm	PE_34_0
			pe_24.x			lleg_fatpc	PE_O_36_5
			pe_25.x			rleg_area	PE_O_36_4
			pe_26.x			rleg_bmc	PE_O_36_3
			pe_27.x			rleg_bmd	PE_O_36_2
			pe_sat.x			rleg_fat	PE_O_36_1
			pe_mono.x			rleg_lean	PE_36_6
			pe_poly.x			rleg_leanbmc	PE_36_5
			pe_unsa.x			rleg_totalgm	PE_36_4
			pe_alkyl.x			rleg_fatpc	PE_36_3
			pe_tot.x			trunk_fat	PE_36_2
			pep_1.x			trunk_lean	PE_36_1
			pep_2.x			trunk_leanbmc	PE_O_38_7
			pep_3.x			trunk_totalgm	PE_O_38_6
			pep_4.x			trunk_fatpc	PE_O_38_5
			pep_5.x			cagphhr75mean	PE_O_38_4
			pep_6.x			cagphmean	PE_O_38_3
			pep_7.x			capmean	PE_38_7
			pep_8.x			cspmean	PE_38_6
			pep_9.x			ct1rmean	PE_38_5
			pep_10.x			edamean	PE_38_4
			pep_11.x			hrmean	PE_38_3
			pep_12.x			paimean	PE_38_2
			pep_13.x			pdpmean	PE_38_1
			pep_14.x			pmeanpmean	PE_O_40_7
			pep_15.x			pspmean	PE_O_40_6
			pep_16.x			residualcagphhr75	PE_O_40_5
			pep_17.x			residualcagph	PE_O_40_4
			pep_18.x			residualcap	PE_O_40_3
			pep_19.x			residualcsp	PE_40_6
			pep_20.x			residualct1r	PE_40_5
			pep_21.x			residualeda	PE_40_4
			pep_22.x			residualpai	PE_40_3
			pep_23.x			residualpdp	PE_40_2
			pep_24.x			residualpmeanp	PE_40_1
			pep_25.x			residualpsp	PE_40_0
			pep_26.x			chgcagphhr75	PE_42_7
			pep_27.x			chgcagph	PE_42_6
			pep_sat.x			chgcap	PE_42_5
			pep_mono.x			chgcsp	PE_san
			pep_poly.x			chgct1r	PE_mono
			pep_unsa.x			chgeda	PE_plyn
			pep_alkyl.x			chghr	PE_unsan
			cer_1.x			chgpai	PE_alkyl
			cer_2.x			chgpdp	PE_non
			cer_3.x			chgpmeanp	PE_28_0
			cer_4.x			chgpsp	PLPE_16_0_16_1
			cer_5.x			selfrepdiab	PLPE_16_0_16_0
			cer_6.x			diabage	PLPE_16_0_18_3
			cer_7.x			gluco69	PLPE_16_0_18_2
			cer_8.x			diabtreatment	PLPE_16_0_18_1
			cer_9.x			qsrdiab	PLPE_16_0_18_0
			cer_sat.x			probt1	PLPE_16_0_20_5
			cer_unsa.x			venedmdrug	PLPE_16_0_20_4
			cer_tot.x			venestatin	PLPE_16_0_20_3
			cer_glu.x			veneaspirin	PLPE_16_0_22_6
			cerp_1.x			venewarfarin	PLPE_16_0_22_5
			cerp_2.x			venensaid	PLPE_16_0_22_4
			cerp_3.x			statin	PLPE_16_0_22_3
			cerp_4.x			metformin	PE_40_0
			cerp_5.x			insulin.drugs_diag	PLPE_18_1_16_1
			cerp_6.x			sulphonylurea	PLPE_18_1_16_0
			cerp_7.x			aspirin	PLPE_18_1_18_3
			cerp_8.x			aceinh_angrecblock	PLPE_18_1_18_2
			cerp_9.x			calchanblock	PLPE_18_1_18_1
			cerp_sat.x			thiazide	PLPE_18_1_18_0
			cerp_unsa.x			nsaid	PE_28_0.1
			cerp_glu.x			inhsteroids	PLPE_18_1_20_5
			pe_1.y			benzodiazepine	PLPE_18_1_20_4
			pe_2.y			barbiturates	PLPE_18_1_20_3
			pe_3.y			tricyclicantidep	PLPE_18_1_22_6
			pe_4.y			neuroleptics	PLPE_18_1_22_5
			pe_5.y			phenothiazines	PLPE_18_1_22_4
			pe_6.y			betablockers	PLPE_18_1_22_3
			pe_7.y			theophyoraminoph	PE_40_0.1
			pe_8.y			selserotonrelinhib	PLPE_18_0_16_1
			pe_9.y			frusemide	PLPE_18_0_16_0
			pe_10.y			protonpumpinhib	PLPE_18_0_18_3
			pe_11.y			inhalbetaagonist	PLPE_18_0_18_2
			pe_12.y			cox2inhib	PLPE_18_0_18_1
			pe_13.y			alphablockers	PLPE_18_0_18_0
			pe_14.y			oralcontracep	PLPE_18_0_20_5
			pe_15.y			hrt	PLPE_18_0_20_4
			pe_16.y			thyroxine	PLPE_18_0_20_3
			pe_17.y			warfarin	PLPE_18_0_22_6
			pe_18.y			allopurinol	PLPE_18_0_22_5
			pe_19.y			oralsteroid	PLPE_18_0_22_4
			pe_20.y			nitrate	PLPE_18_0_22_3
			pe_21.y			bisphosphonate	PLPE_16_0
			pe_22.y			clopidogrel	PLPE_18_1
			pe_23.y			fibrate	PLPE_18_0
			pe_24.y			ezetimibe	PLPE_non
			pe_25.y			mirtazapine	SPM_8_0
			pe_26.y			tramadol	SPM_12_0
			pe_27.y			finasteride	SPM_14_0
			pe_sat.y			h2recantag	SPM_15_0
			pe_mono.y			mebeverine	SPM_16_1
			pe_poly.y			salazine	SPM_16_0
			pe_unsa.y			nicorandil	SPM_dih_16_0
			pe_alkyl.y			acarbose	SPM_16_3.OH
			pe_tot.y			indapamide	SPM_16_2.OH
			pep_1.y			digoxin	SPM_16_1.OH
			pep_2.y			spironolactone	SPM_16_0.OH
			pep_3.y			bumetanide	SPM_18_2
			pep_4.y			azathioprine	SPM_18_1
			pep_5.y			serotonnorepinhib	SPM_18_0
			pep_6.y			qdrug	SPM_dih_18_0
			pep_7.y			cholestyramine	SPM_20_3
			pep_8.y			dipyridamole	SPM_20_2
			pep_9.y			AvSDNormalised	SPM_20_1
			pep_10.y			MSFscnNormalised	SPM_20_0
			pep_11.y			ABPI	SPM_dih_20_0
			pep_12.y			ISCED	SPM_22_4
			pep_13.y			USyrs	SPM_22_3
			pep_14.y			by1_edu	SPM_22_2
			pep_15.y			by2_edu	SPM_22_1
			pep_16.y			by3_edu	SPM_22_0
			pep_17.y			bicepsskinmean	SPM_dih_22_0
			pep_18.y			tricepsskinmean	SPM_23_1
			pep_19.y			subscapskinmean	SPM_23_0
			pep_20.y			supraskinmean	SPM_dih_23_0
			pep_21.y			homa_ir	SPM_24_3
			pep_22.y			homa_b	SPM_24_2
			pep_23.y			rat_tr_apen_lean	SPM_24_1
			pep_24.y			rat_tr_apen_fat	SPM_24_0
			pep_25.y			rat_tr_apen_leanpc	SPM_dih_24_0
			pep_26.y			rat_tr_apen_fatpc	SPM_26_4
			pep_27.y			ANDROID_FAT	SPM_26_3
			pep_sat.y			ANDROID_LEAN	SPM_26_2
			pep_mono.y			ANDROID_MASS	SPM_26_1
			pep_poly.y			ANDROID_PFAT	SPM_26_0
			pep_unsa.y			GYNOID_FAT	SPM_dih_26_0
			pep_alkyl.y			GYNOID_LEAN	SPM_27_3
			cer_1.y			GYNOID_MASS	SPM_28_5
			cer_2.y			GYNOID_PFAT	SPM_28_4
			cer_3.y			ANDROID_GYNOID_RATIO	SPM_28_3
			cer_4.y			VFAT_MASS	SPM_28_2
			cer_5.y			VFAT_VOLUME	SPM_san
			cer_6.y			VFAT_AREA	SPM_mono
			cer_7.y			cer_C14.0	SPM_poly
			cer_8.y			cer_C16.0	SPM_unsan
			cer_9.y			cer_C17.0	SPM_non
			cer_sat.y			cer_C18.0	SPM_dih
			cer_unsa.y			cer_C20.0	FA10_0
			cer_tot.y			cer_C22.0	FA12_0
			cer_glu.y			cer_C23.0	FA14_0
			cerp_1.y			cer_C24.1	FA15_0
			cerp_2.y			cer_C24.0	DM16_0
			cerp_3.y			cer_Glu.C16.0	FA16_0iso
			cerp_4.y			cer_Glu.C24.1	FA16_0
			cerp_5.y			cer_gesat	FA16_1_c9
			cerp_6.y			cer_unges	FA16_0_4Me
			cerp_7.y			cer_gesamt	FA17_0
			cerp_8.y			cer_GluCer	FA18_0
			cerp_9.y			lpc_LPC.13.0	FA18_1_c9_n_9
			cerp_sat.y			lpc_SPC	FA18_1_c11_n_7
			cerp_unsa.y			lpc_LPC.15.0	FA18_2_c9_c12_n_6
			cerp_glu.y			lpc_LPC.16.1	FA18_3_c6_c9_c12_n_6
			pe_1			lpc_LPC.16.0	FA18_3_c9_c12_c15_n_3
			pe_2			lpc_LPC.18.3	FA20_0
			pe_3			lpc_LPC.18.2	FA20_1_c11_n_9
			pe_4			lpc_LPC.18.1	FA20_3_c8_c11_c14_n_6
			pe_5			lpc_LPC.18.0	FA20_4_c4_c8_c11_c14_n_6
			pe_6			lpc_LPC.19.0	FA22_0
			pe_7			lpc_LPC.20.5	FA20_4_c8_c11_c14_c17_n_3
			pe_8			lpc_LPC.20.4	FA20_5_c5_c8_c11_c14_c17
			pe_9			lpc_LPC.20.3	FA22_4__7c_10c_13c_16c
			pe_10			lpc_LPC.20.0	FA24_0
			pe_11			lpc_LPC.22.6	FA24_1_c15_n_9
			pe_12			lpc_LPC.22.5	FA22_5__7c_10c_13c_16c_19c
			pe_13			lpc_LPC.22.4	FA22_6_c4_c7_c10_c13_c16_c19_n_3
			pe_14			lpc_LPC.22.0	SAT
			pe_15			lpc_gesat	MUFA
			pe_16			lpc_einf.unges	n_7
			pe_17			lpc_mehrf.unges	n_9
			pe_18			lpc_unges	di_unsan
			pe_19			lpc_gesamt	gn2_unsan
			pe_20			pc_PC.26.0	n_6
			pe_21			pc_PC.O.28.1	n_3
			pe_22			pc_PC.O.28.0	le16
			pe_23			pc_PC.28.0	X16_17
			pe_24			pc_PC.O.30.2	X18_19
			pe_25			pc_PC.O.30.1	X20_21
			pe_26			pc_PC.O.30.0	X22_23
			pe_27			pc_PC.30.1	X24
			pe_sat			pc_PC.30.0	DM
			pe_mono			pc_PC.O.32.3	Tonal
			pe_poly			pc_PC.O.32.2	Triglycerides
			pe_unsa			pc_PC.O.32.1	HDL
			pe_alkyl			pc_PC.O.32.0	Cholesnrol
			pe_tot			pc_PC.32.3	LDL
			pep_1			pc_PC.32.2	GP1
			pep_2			pc_PC.32.1	GP2
			pep_3			pc_PC.32.0	GP3
			pep_4			pc_PC.O.34.3	GP4
			pep_5			pc_PC.O.34.2	GP5
			pep_6			pc_PC.O.34.1	GP6
			pep_7			pc_PC.O.34.0	GP7
			pep_8			pc_PC.34.4	GP8
			pep_9			pc_PC.34.3	GP9
			pep_10			pc_PC.34.2	GP10
			pep_11			pc_PC.34.1	GP11
			pep_12			pc_PC.34.0	GP12
			pep_13			pc_PC.O.36.5	GP13
			pep_14			pc_PC.O.36.4	GP14
			pep_15			pc_PC.O.36.3	GP15
			pep_16			pc_PC.O.36.2	GP16
			pep_17			pc_PC.O.36.1	DG1
			pep_18			pc_PC.O.36.0	DG2
			pep_19			pc_PC.36.5	DG3
			pep_20			pc_PC.36.4	DG4
			pep_21			pc_PC.36.3	DG5
			pep_22			pc_PC.36.2	DG6
			pep_23			pc_PC.36.1	DG7
			pep_24			pc_PC.36.0	DG8
			pep_25			pc_PC.O.38.5	DG9
			pep_26			pc_PC.O.38.4	DG10
			pep_27			pc_PC.O.38.3	DG11
			pep_sat			pc_PC.O.38.2	DG12
			pep_mono			pc_PC.O.38.1	DG13
			pep_poly			pc_PC.38.7	Monosialo
			pep_unsa			pc_PC.38.6	Disialo
			pep_alkyl			pc_PC.38.5	Trisialo
			cer_1			pc_PC.38.4	Tenrasialo
			cer_2			pc_PC.38.3	BAMS
			cer_3			pc_PC.38.2	BADS
			cer_4			pc_PC.38.1	BA
			cer_5			pc_PC.38.0	TRIA
			cer_6			pc_PC.O.40.6	TA
			cer_7			pc_PC.O.40.5	C.FUC
			cer_8			pc_PC.O.40.4	A.FUC
			cer_9			pc_PC.40.7	A2
			cer_sat			pc_PC.40.6	G0
			cer_unsa			pc_PC.40.5	G1
			cer_tot			pc_PC.40.4	G2
			cer_glu			pc_PC.40.3	G3
			cerp_1			pc_PC.40.2	G4
			cerp_2			pc_PC.40.1
			cerp_3			pc_PC.40.0
			cerp_4			pc_PC.O.42.6
			cerp_5			pc_PC.O.42.5
			cerp_6			pc_PC.O.42.4
			cerp_7			pc_PC.40.0.OH
			cerp_8			pc_PC.42.5
			cerp_9			pc_PC.42.4
			cerp_sat			pc_PC.42.0
			cerp_unsa			pc_PC.42.7.OH
			cerp_glu			pc_PC.42.6.OH
						pc_PC.42.5.OH
						pc_PC.44.1
						pc_PC.44.0
						pc_PC.44.6.OH
						pc_gesat
						pc_einf.unges
						pc_mehrf.unges
						pc_unges
						pc_Alkyl
						pc_gesamt
						pe_PE.28.0
						pe_PE.32.2
						pe_PE.32.1
						pe_PE.32.0
						pe_PE.34.3
						pe_PE.34.2
						pe_PE.34.1
						pe_PE.34.0
						pe_PE.36.5
						pe_PE.36.4
						pe_PE.36.3
						pe_PE.36.2
						pe_PE.36.1
						pe_PE.O.38.7
						pe_PE.38.6
						pe_PE.38.5
						pe_PE.38.4
						pe_PE.38.3
						pe_PE.38.2
						pe_PE.38.1
						pe_PE.O.40.3
						pe_PE.40.6
						pe_PE.40.5
						pe_PE.40.4
						pe_PE.40.3
						pe_PE.40.0
						pe_PE.42.7
						pe_PE.42.6
						pe_PE.42.5
						pe_gesat
						pe_einf.unges
						pe_mehrf.unges
						pe_unges
						pe_Alkyl
						pe_gesamt
						plasm_PE.28.0
						plasm_PLPE.16.0.16.1
						plasm_PLPE.16.0.16.0
						plasm_PLPE.16.0.18.3
						plasm_PLPE.16.0.18.2
						plasm_PLPE.16.0.18.1
						plasm_PLPE.16.0.18.0
						plasm_PLPE.16.0.20.5
						plasm_PLPE.16.0.20.4
						plasm_PLPE.16.0.20.3
						plasm_PLPE.16.0.22.6
						plasm_PLPE.16.0.22.5
						plasm_PLPE.16.0.22.4
						plasm_PLPE.16.0.22.3
						plasm_PE.40.0
						plasm_PLPE.18.1.16.1
						plasm_PLPE.18.1.16.0
						plasm_PLPE.18.1.18.3
						plasm_PLPE.18.1.18.2
						plasm_PLPE.18.1.18.1
						plasm_PLPE.18.1.18.0
						plasm_PE.28.0.1
						plasm_PLPE.18.1.20.5
						plasm_PLPE.18.1.20.4
						plasm_PLPE.18.1.20.3
						plasm_PLPE.18.1.22.6
						plasm_PLPE.18.1.22.5
						plasm_PLPE.18.1.22.4
						plasm_PLPE.18.1.22.3
						plasm_PE.40.0.1
						plasm_PLPE.18.0.16.1
						plasm_PLPE.18.0.16.0
						plasm_PLPE.18.0.18.3
						plasm_PLPE.18.0.18.2
						plasm_PLPE.18.0.18.1
						plasm_PLPE.18.0.18.0
						plasm_PLPE.18.0.20.5
						plasm_PLPE.18.0.20.4
						plasm_PLPE.18.0.20.3
						plasm_PLPE.18.0.22.6
						plasm_PLPE.18.0.22.5
						plasm_PLPE.18.0.22.4
						plasm_PLPE.18.0.22.3
						plasm_X16_0
						plasm_X18_1
						plasm_X18_0
						plasm_gesamt
						spm_SPM.12.0
						spm_SPM.14.0
						spm_SPM.15.0
						spm_SPM.16.1
						spm_SPM.16.0
						spm_SPM.dih.16.0
						spm_SPM.16.3.OH
						spm_SPM.16.2.OH
						spm_SPM.16.1.OH
						spm_SPM.16.0.OH
						spm_SPM.18.2
						spm_SPM.18.1
						spm_SPM.18.0
						spm_SPM.dih.18.0
						spm_SPM.20.3
						spm_SPM.20.2
						spm_SPM.20.1
						spm_SPM.20.0
						spm_SPM.dih.20.0
						spm_SPM.22.4
						spm_SPM.22.3
						spm_SPM.22.2
						spm_SPM.22.1
						spm_SPM.22.0
						spm_SPM.dih.22.0
						spm_SPM.23.1
						spm_SPM.23.0
						spm_SPM.dih.23.0
						spm_SPM.24.3
						spm_SPM.24.2
						spm_SPM.24.1
						spm_SPM.24.0
						spm_SPM.dih.24.0
						spm_SPM.26.4
						spm_SPM.26.3
						spm_SPM.26.2
						spm_SPM.26.1
						spm_SPM.26.0
						spm_SPM.dih.26.0
						spm_SPM.27.3
						spm_SPM.28.5
						spm_SPM.28.4
						spm_SPM.28.3
						spm_SPM.28.2
						spm_PC.28.0
						spm_PC.44.0
						spm_gesat
						spm_einf.unges
						spm_mehrf.unges
						spm_unges
						spm_gesamt
						spm_Dihydro
						Right_Humerus
						Right_Ulna
						Right_Radius
						Right_Femur
						Right_Fibula
						Right_Tibia
						Left_Humerus
						Left_Ulna
						Left_Radius
						Left_Femur
						Left_Fibula
						Left_Tibia
						FA_of_the_Humerus
						FA_of_the_Ulna
						FA_of_the_Radius
						FA_of_the_Femur
						FA_of_the_Fibula
						FA_of_the_Tibia
						Average_FA_of_Humerus._Ulna._Radius
						Average_FA_of_Femur._Fibula._Tibia
						Average_FA_of_all_variables
						IOPav
						Alav
						CCTav
						SERav
						Cornell_voltage
						Cornel_product
						Sokolov_voltage
						Sokolov_product
						X12lead_v1
						X12leadproduct
						May_adj_vitd3_inc_tail
						uplcplasmaglyc_1
						uplcplasmaglyc_2
						uplcplasmaglyc_3
						uplcplasmaglyc_4
						uplcplasmaglyc_5
						uplcplasmaglyc_6
						uplcplasmaglyc_7
						uplcplasmaglyc_8
						uplcplasmaglyc_9
						uplcplasmaglyc_10.11
						uplcplasmaglyc_12
						uplcplasmaglyc_13
						uplcplasmaglyc_14
						uplcplasmaglyc_15
						uplcplasmaglyc_16
						uplcplasmaglyc_17
						uplcplasmaglyc_18
						uplcplasmaglyc_19
						uplcplasmaglyc_20.21
						uplcplasmaglyc_22
						uplcplasmaglyc_23
						uplcplasmaglyc_24
						uplcplasmaglyc_25
						uplcplasmaglyc_26
						uplcplasmaglyc_27.28
						uplcplasmaglyc_29
						uplcplasmaglyc_30
						uplcplasmaglyc_31.32
						uplcplasmaglyc_33
						uplcplasmaglyc_34
						uplcplasmaglyc_35
						uplcplasmaglyc_36
						uplcplasmaglyc_37
						uplcplasmaglyc_38
						uplcplasmaglyc_39
						uplcplasmaglyc_40
						uplcplasmaglyc_41
						uplcplasmaglyc_42
						uplcFuc_C
						uplcFuc_A
						uplcBA
						uplcTRIA
						uplcTA
						uplcG0
						uplcG1
						uplcG2
						uplcG3
						uplcG4
						uplcBIS
						uplcS1
						uplcS2
						uplcS3
						uplcS4
						plasma_GP1
						plasma_GP2
						plasma_GP3
						plasma_GP4
						plasma_GP5
						plasma_GP6
						plasma_GP7
						plasma_GP8
						plasma_GP9
						plasma_GP10
						plasma_GP11
						plasma_GP12
						plasma_GP13
						plasma_GP14
						plasma_GP15
						plasma_GP16
						plasma_DG1
						plasma_DG2
						plasma_DG3
						plasma_DG4
						plasma_DG5
						plasma_DG6
						plasma_DG7
						plasma_DG8
						plasma_DG9
						plasma_DG10
						plasma_DG11
						plasma_DG12
						plasma_DG13
						plasma_Monosialo
						plasma_Disialo
						plasma_Trisialo
						plasma_Tetrasialo
						plasma_BAMS
						plasma_BADS
						plasma_BA
						plasma_TRIA
						plasma_TA
						plasma_C_FUC
						plasma_A_FUC
						plasma_A2
						plasma_G0
						plasma_G1
						plasma_G2
						plasma_G3
						plasma_G4
						py
						Big6craeB
						Big6crveB
						Big6avrB
						Big6crae
						Big6crve
						Big6avr
						FractalDimC
						FractalDimCa
						FractalDimCv
						sTORTa
						cTORTa
						sTORTv
						cTORTv
						sTORTt
						cTORTt
						Num1stBt
						NumLDRt
						LDRt
						NumLDRa
						LDRa
						NumLDRv
						LDRv
						vessels
						Dbox_scel
						D0_scel
						D1_scel
						D2_scel
						D.10_scel
						D10scel
						Dbox_map
						D0_map
						D1_map
						D2_map
						D.10_map
						D10_map
						AgeAtMeas
						AB40Conc_pg_per_mL
						AB42Conc_pg_per_mL
						lg_init_GP1
						lg_init_GP2
						lg_init_GP4
						lg_init_GP5
						lg_init_GP6
						lg_init_GP7
						lg_init_GP8
						lg_init_GP9
						lg_init_GP10
						lg_init_GP11
						lg_init_GP12
						lg_init_GP13
						lg_init_GP14
						lg_init_GP15
						lg_init_GP16
						lg_init_GP17
						lg_init_GP18
						lg_init_GP19
						lg_init_GP20
						lg_init_GP21
						lg_init_GP22
						lg_init_GP23
						lg_init_GP24
						lg_init_SUM
						lg_init_FGS..FG.FGS.
						lg_init_FBGS..FBG.FBGS.
						lg_init_FGS..F.FG.FGS.
						lg_init_FBGS..FB.FBG.FBGS.
						lg_init_FG1S1..FG1.FG1S1.
						lg_init_FG2S1..FG2.FG2S1.FG2S2.
						lg_init_FG2S2..FG2.FG2S1.FG2S2.
						lg_init_FBG2S1..FBG2.FBG2S1.FBG2S2.
						lg_init_FBG2S2..FBG2.FBG2S1.FBG2S2.
						lg_init_FtotalS1.FtotalS2
						lg_init_FS1.FS2
						lg_init_FBS1.FBS2
						lg_init_FBStotal.FStotal
						lg_init_FBS1.FS1
						lg_init_FBS1..FS1.FBS1.
						lg_init_FBS2.FS2
						lg_init_FBS2..FS2.FBS2.
						lg_neutral_GP1n
						lg_neutral_GP2n
						lg_neutral_GP4n
						lg_neutral_GP5n
						lg_neutral_GP6n
						lg_neutral_GP7n
						lg_neutral_GP8n
						lg_neutral_GP9n
						lg_neutral_GP10n
						lg_neutral_GP11n
						lg_neutral_GP12n
						lg_neutral_GP13n
						lg_neutral_GP14n
						lg_neutral_GP15n
						lg_neutral_.G0n
						lg_neutral_.G1n
						lg_neutral_.G2n
						lg_neutral_.Fntotal
						lg_neutral_.FG0ntotal.G0n
						lg_neutral_.FG1ntotal.G1n
						lg_neutral_.FG2ntotal.G2n
						lg_neutral_.Fn
						lg_neutral_.FG0n.G0n
						lg_neutral_.FG1n.G1n
						lg_neutral_.FG2n.G2n
						lg_neutral_.FBn
						lg_neutral_.FBG0n.G0n
						lg_neutral_.FBG1n.G1n
						lg_neutral_.FBG2n.G2n
						lg_neutral_FBn.Fn
						lg_neutral_FBn.Fntotal
						lg_neutral_Fn..Bn.FBn.
						lg_neutral_Bn..Fn.FBn._
						lg_neutral_FBG2n.FG2n
						lg_neutral_FBG2n..FG2n.FBG2n.
						lg_neutral_FG2n..BG2n.FBG2n.
						lg_neutral_BG2n..FG2n.FBG2n._
						maxfev1
						maxfvc
						maxpef
						press_mean_sys
						press_mean_dia
						PP
						map
						totchol_over_hdl
						hdl_over_ldl_friedewaald
						sphere_mean
						cylind_mean
						axis_mean
						axiall_mean
						iopval_mean
						cencor_mean
						spere_eq_refract
						waist_to_hip
						creat_mg_dL
						eGFR
						beta40_beta42_ratio
