# Supplementary material for: Homozygous loss-of-function variants in European cosmopolitan and isolate populations
Source: Hum Mol Genet. 2015 Jul 14;24(19):5464–74. doi: 10.1093/hmg/ddv272 (PMC4572071; doi:10.1093/hmg/ddv272)
Supplement: Supplementary Data [file supp_ddv272_ddv272supp_table3.xlsx]

## Sheet: Sheet1
Table S3
	ID	sex	age	Genotype	children	pregnancies	live births	still births	miscarriages	menarche	menopause	pill	HRT	ooph/hyst
	ORCA2185	Female	36.4822	heterozygous	1*	2	1	0	1						*no children recorded on family history form
	ORCA2290	Female	29.0849	heterozygous	0	0	0	0	0	11	no	10-19y	no	no
	ORCA2539	Female	18.9205	heterozygous	0	0	0	0	0	don't know	no	<5y	no	no
	ORCA2554	Female	25.6685	heterozygous	0	0	0	0	0	12	13	yes- not now	no	no
	ORCA3612	Female	72.7068	heterozygous	3*	5	4	0	1						*only 3 children recorded on family history form
	ORCA3310	Male	60.2356	hemizygous	1
	ORCA3735	Male	73.9589	hemizygous	4
	ORCA3717	Male	63.5452	hemizygous	no info
	ORCA1512	Male	45.6849	hemizygous	2
	ORCA2230	Male	56.1918	hemizygous	2
	ORCA2527	Male	68.8329	hemizygous	4
	ORCA2528	Male	59.6027	hemizygous	1
	ORCA3327	Male	50.3068	hemizygous	2
	ORCA3722	Male	64.1589	hemizygous	3
	ORCA2089	Female	58.3014	WT	0	0	0	0	0	13	41	5-9y	no	no
	ORCA3252	Female	46.8329	WT	3	3	3	0	0
	ORCA3345	Female	67.4384	WT	4	4	4	0	0
	ORCA2530	Male	39.5973	WT	2
	ORCA2538	Male	22.6603	WT	1
	ORCA3525	Male	39.8082	WT	2
	ORCA3571	Male	34.7836	WT	no info
	ORCA3778	Male	57.9233	WT	0
	ORCA1032	Female	76.7288	WT	6	6	6	0	0
	ORCA2427	Female	33.0904	WT	1	1	1	0	0
	ORCA2502	Female	23.2274	WT	no info	0	0	0	0	11	no	5-9y	no	no
	ORCA2532	Female	36.2712	WT	3	6	3	0	3
	ORCA3171	Female	50.989	WT	2	2	2	0	0
	ORCA3263	Female	60.3288	WT	no info	2	2	0	0
	ORCA3291	Female	60.9534	WT	2	2	2	0	0
	ORCA3772	Female	67.1945	WT	1	1	1	0	0
	ORCA3974	Female	70.5562	WT	1	2	1	0	1
	ORCA4041	Female	55.4356	WT	4	4	4	0	0
	NIMS20200	Female	70.4493	WT	not asked for children in MS study
	NIMS20700	Female	49.6658	WT	not asked for children in MS study
	ORCA3203	Male	41.4603	WT*	3
	ORCA3204	Male	38.3781	WT*	3
	ORCA3343	Female	46.7973	WT*	2	2	2	0	0
	ORCA2781	Female	39.4082		2	2	2	0	0
	ORCA3929	Female	37.2849		2	2	2	0	0
	ORCA3960	Female	53.2356		2	2	2	0	0
	ORCA3623	Female	47.811		4	4	4	0	0
	ORCA3716	Female	62.4438		4	5	4	0	1
	ORCA2288	Male	63.011		3
