# Supplementary material for: Homozygous loss-of-function variants in European cosmopolitan and isolate populations
Source: Hum Mol Genet. 2015 Jul 14;24(19):5464–74. doi: 10.1093/hmg/ddv272 (PMC4572071; doi:10.1093/hmg/ddv272)
Supplement: Supplementary Data [file supp_ddv272_ddv272supp_table4.xlsx]

## Sheet: Sheet1
Table S4
	Population	Predictor	Estimate	Std.Error	t-value	Pr(>|t|)
	CROATIA_Vis, all HLOFs	Intercept	2.42145	6.44638	0.376	0.708
		Number_HLOFs	-0.04891	0.35228	-0.139	0.89
		Number_traits_scored	0.01534	0.01293	1.187	0.237
	CROATIA_Vis, excluding olfactory genes	Intercept	3.07295	6.37408	0.482	0.63
		Number_HLOFs	-0.14583	0.40025	-0.364	0.716
		Number_traits_scored	0.01526	0.01291	1.182	0.239
	CROATIA_Vis,excluding HLOFs with C-score < 25	Intercept	4.02758	5.76526	0.699	0.486
		Number_HLOFs	-1.33194	0.88613	-1.503	0.134
		Number_traits_scored	0.01521	0.01284	1.185	0.238
	CROATIA_Korcula, all HLOFs	Intercept	7.21202	7.68003	0.939	0.35
		Number_HLOFs	0.23561	0.18099	1.302	0.196
		Number_traits_scored	-0.02636	0.04083	-0.646	0.52
	CROATIA_Korcula, excluding olfactory genes	Intercept	5.31207	6.25805	0.849	0.3981
		Number_HLOFs	0.43577	0.21795	1.999	0.0484	*
		Number_traits_scored	-0.02062	0.03294	-0.626	0.5328
	CROATIA_Korcula,excluding HLOFs with C-score < 25	Intercept	8.94688	5.94389	1.505	0.1355
		Number_HLOFs	1.18868	0.53162	2.236	0.0276	*
		Number_traits_scored	-0.0334	0.03267	-1.022	0.3091
	ORCADES, all HLOFs	Intercept	3.37732	3.26444	1.035	0.302154
		Number_HLOFs	-0.121269	0.283895	-0.427	0.669734
		Number_traits_scored	0.014264	0.003706	3.849	0.000161	***
	ORCADES, excluding olfactory genes	Intercept	4.45965	3.08738	1.444	0.150218
		Number_HLOFs	-0.303843	0.338065	-0.899	0.369889
		Number_traits_scored	0.014106	0.003684	3.829	0.000173	***
	ORCADES,excluding HLOFs with C-score < 25	Intercept	1.08464	2.29314	0.473	0.637
		Number_HLOFs	0.6902	0.840777	0.821	0.413
		Number_traits_scored	0.014944	0.003697	4.042	7.64e-05	***
	GS:SFHS, all HLOFs	Intercept	0.576414	0.671015	0.859	0.3906
		Number_HLOFs	0.048698	0.026872	1.812	0.0703
		Number_traits_scored	0.004823	0.008055	0.599	0.5495
	GS:SFHS, excluding olfactory genes	Intercept	0.987941	0.665097	1.485	0.138
		Number_HLOFs	0.010645	0.031387	0.339	0.735
		Number_traits_scored 0.004253	0.004253	0.008077	0.527	0.599
	GS:SFHS,excluding HLOFs with C-score < 25	Intercept	0.971067	0.627307	1.548	0.122
		Number_HLOFs	0.055965	0.071711	0.78	0.435
		Number_traits_scored	0.00446	0.008072	0.552	0.581
